# Supplementary material for: Effects of day-to-day variation of Opisthorchis viverrini antigen in urine on the accuracy of diagnosing opisthorchiasis in Northeast Thailand
Source: PLoS One. 2022 Jul 19;17(7):e0271553. doi: 10.1371/journal.pone.0271553 (PMC9295949; doi:10.1371/journal.pone.0271553)
Supplement: S1 File — (XLSX) [file pone.0271553.s001.xlsx]

## Sheet: Total subjects-N1471
No.	Site	Full PID	Sex	Age
1	KKN	0425300001	2	50
2	KKN	0425300002	2	44
3	KKN	0425300003	2	61
4	KKN	0425300004	2	50
5	KKN	0425300005	1	45
6	KKN	0425300006	2	64
7	KKN	0425300007	2	62
8	KKN	0425300008	1	54
9	KKN	0425300009	1	58
10	KKN	0425300010	1	51
11	KKN	0425300011	2	58
12	KKN	0425300012	2	57
13	KKN	0425300013	1	45
14	KKN	0425300014	2	58
15	KKN	0425300015	2	52
16	KKN	0425300016	1	49
17	KKN	0425300017	1	29
18	KKN	0425300018	1	65
19	KKN	0425300019	2	63
20	KKN	0425300020	1	58
21	KKN	0425300021	2	42
22	KKN	0425300022	1	61
23	KKN	0425300023	1	62
24	KKN	0425300024	2	43
25	KKN	0425300025	1	52
26	KKN	0425300026	2	74
27	KKN	0425300027	2	50
28	KKN	0425300028	1	29
29	KKN	0425300029	2	73
30	KKN	0425300030	1	52
31	KKN	0425300031	1	50
32	KKN	0425300032	1	53
33	KKN	0425300033	2	61
34	KKN	0425300034	2	52
35	KKN	0425300035	1	58
36	KKN	0425300036	2	70
37	KKN	0425300037	1	57
38	KKN	0425300038	1	50
39	KKN	0425300039	2	26
40	KKN	0425300040	2	67
41	KKN	0425300041	1	61
42	KKN	0425300042	2	79
43	KKN	0425300043	2	52
44	KKN	0425300044	2	54
45	KKN	0425300045	2	70
46	KKN	0425300046	1	34
47	KKN	0425300047	2	26
48	KKN	0425300048	2	49
49	KKN	0425300049	1	57
50	KKN	0425300050	1	51
51	KKN	0425300051	1	59
52	KKN	0425300052	2	46
53	KKN	0425300053	2	37
54	KKN	0425300054	1	37
55	KKN	0425300055	2	51
56	KKN	0425300056	1	56
57	KKN	0425300057	1	68
58	KKN	0425300058	1	63
59	KKN	0425300059	2	52
60	KKN	0425300060	1	54
61	KKN	0425300061	2	50
62	KKN	0425300062	1	67
63	KKN	0425300063	2	42
64	KKN	0425300064	2	57
65	KKN	0425300065	2	64
66	KKN	0425300066	2	59
67	KKN	0425300067	2	52
68	KKN	0425300068	1	58
69	KKN	0425300069	2	55
70	KKN	0425300070	1	61
71	KKN	0425300071	1	61
72	KKN	0425300072	2	58
73	KKN	0425300073	1	54
74	KKN	0425300074	2	54
75	KKN	0425300075	1	58
76	KKN	0425300076	2	56
77	KKN	0425300077	1	62
78	KKN	0425300078	1	69
79	KKN	0425300079	2	53
80	KKN	0425300080	2	58
81	KKN	0425300081	2	58
82	KKN	0425300082	1	41
83	KKN	0425300083	1	71
84	KKN	0425300084	1	51
85	KKN	0425300085	2	52
86	KKN	0425300086	2	71
87	KKN	0425300087	1	68
88	KKN	0425300088	1	55
89	KKN	0425300089	2	62
90	KKN	0425300090	1	72
91	KKN	0425300091	2	69
92	KKN	0425300092	2	47
93	KKN	0425300093	1	50
94	KKN	0425300094	1	66
95	KKN	0425300095	2	53
96	KKN	0425300096	2	62
97	KKN	0425300097	2	54
98	KKN	0425300098	2	66
99	KKN	0425300099	2	44
100	KKN	0425300100	1	46
101	KKN	0425300101	1	40
102	KKN	0425300102	2	64
103	KKN	0425300103	1	52
104	KKN	0425300104	2	49
105	KKN	0425300105	2	65
106	KKN	0425300106	2	61
107	KKN	0425300107	1	72
108	KKN	0425300108	2	62
109	KKN	0425300109	2	50
110	KKN	0425300110	2	39
111	KKN	0425300111	1	56
112	KKN	0425300112	2	55
113	KKN	0425300113	1	22
114	KKN	0425300114	1	45
115	KKN	0425300115	2	43
116	KKN	0425300116	1	50
117	KKN	0425300117	1	74
118	KKN	0425300118	2	70
119	KKN	0425300119	1	61
120	KKN	0425300120	1	72
121	KKN	0425300121	2	41
122	KKN	0425300122	2	54
123	KKN	0425300123	2	52
124	KKN	0425300124	1	50
125	KKN	0425300125	2	48
126	KKN	0425300126	2	24
127	KKN	0425300127	1	31
128	KKN	0425300128	1	67
129	KKN	0425300129	1	40
130	KKN	0425300130	2	36
131	KKN	0425300131	1	67
132	KKN	0425300132	1	30
133	KKN	0425300133	1	43
134	KKN	0425300134	1	49
135	KKN	0425300135	2	43
136	KKN	0425300136	2	66
137	KKN	0425300137	1	31
138	KKN	0425300138	2	44
139	KKN	0425300139	1	57
140	KKN	0425300140	2	55
141	KKN	0425300141	1	72
142	KKN	0425300142	1	66
143	KKN	0425300143	1	62
144	KKN	0425300144	2	57
145	KKN	0425300145	2	58
146	KKN	0425300146	1	16
147	KKN	0425300147	2	40
148	KKN	0425300148	2	60
149	KKN	0425300149	2	63
150	KKN	0425300150	1	62
151	KKN	0425300151	1	43
152	KKN	0425300152	1	47
153	KKN	0425300153	2	33
154	KKN	0425300154	2	68
155	KKN	0425300155	2	68
156	KKN	0425300156	2	65
157	KKN	0425300157	2	56
158	KKN	0425300158	2	53
159	KKN	0425300159	2	66
160	KKN	0425300160	2	65
161	KKN	0425300161	1	66
162	KKN	0425300162	1	62
163	KKN	0425300163	2	66
164	KKN	0425300164	2	58
165	KKN	0425300165	2	77
166	KKN	0425300166	1	61
167	KKN	0425300167	2	59
168	KKN	0425300168	2	59
169	KKN	0425300169	2	51
170	KKN	0425300170	2	29
171	KKN	0425300171	2	18
172	KKN	0425300172	1	22
173	KKN	0425300173	2	74
174	KKN	0425300174	1	51
175	KKN	0425300175	2	51
176	KKN	0425300176	1	55
177	KKN	0425300177	1	49
178	KKN	0425300178	2	45
179	KKN	0425300179	2	64
180	KKN	0425300180	1	46
181	KKN	0425300181	2	31
182	KKN	0425300182	2	59
183	KKN	0425300183	1	63
184	KKN	0425300184	2	61
185	KKN	0425300185	1	56
186	KKN	0425300186	1	23
187	KKN	0425300187	2	52
188	KKN	0425300188	1	21
189	KKN	0425300189	1	58
190	KKN	0425300190	2	58
191	KKN	0425300191	2	61
192	KKN	0425300192	1	77
193	KKN	0425300193	2	69
194	KKN	0425300194	2	72
195	KKN	0425300195	2	71
196	KKN	0425300196	2	66
197	KKN	0425300197	2	67
198	KKN	0425300198	2	44
199	KKN	0425300199	2	21
200	KKN	0425300200	2	68
201	KKN	0425300201	2	59
202	KKN	0425300202	1	56
203	KKN	0425300203	2	57
204	KKN	0425300204	2	40
205	KKN	0425300205	1	62
206	KKN	0425300206	2	43
207	KKN	0425300207	1	43
208	KKN	0425300208	2	59
209	KKN	0425300209	1	63
210	KKN	0425300210	2	47
211	KKN	0425300211	2	74
212	KKN	0425300212	2	58
213	KKN	0425300213	2	41
214	KKN	0425300214	1	43
215	KKN	0425300215	2	67
216	KKN	0425300216	1	32
217	KKN	0425300217	2	21
218	KKN	0425300218	1	67
219	KKN	0425300219	2	56
220	KKN	0425300220	2	39
221	KKN	0425300221	1	22
222	KKN	0425300222	2	71
223	KKN	0425300223	2	59
224	KKN	0425300224	1	65
225	KKN	0425300225	2	62
226	KKN	0425300226	2	68
227	KKN	0425300227	2	62
228	KKN	0425300228	2	70
229	KKN	0425300229	2	79
230	KKN	0425300230	2	82
231	KKN	0425300231	1	57
232	KKN	0425300232	1	59
233	KKN	0425300233	1	76
234	KKN	0425300234	2	72
235	KKN	0425300235	2	54
236	KKN	0425300236	2	62
237	KKN	0425300237	2	59
238	KKN	0425300238	2	68
239	KKN	0425300239	2	46
240	KKN	0425300240	1	74
241	KKN	0425300241	2	52
242	KKN	0425300242	1	66
243	KKN	0425300243	2	44
244	KKN	0425300244	2	51
245	KKN	0425300245	1	65
246	KKN	0425300246	1	60
247	KKN	0425300247	2	62
248	KKN	0425300248	2	61
249	KKN	0425300249	2	42
250	KKN	0425300250	2	44
251	KKN	0425300251	1	39
252	KKN	0425300252	1	64
253	KKN	0425300253	1	26
254	KKN	0425300254	2	24
255	KKN	0425300255	2	50
256	KKN	0425300256	2	62
257	KKN	0425300257	2	51
258	KKN	0425300258	2	57
259	KKN	0425300259	2	49
260	KKN	0425300260	2	47
261	KKN	0425300261	1	56
262	KKN	0425300262	1	64
263	KKN	0425300263	2	58
264	KKN	0425300264	2	60
265	KKN	0425300265	2	40
266	KKN	0425300266	1	44
267	KKN	0425300267	1	65
268	KKN	0425300268	2	62
269	KKN	0425300269	1	56
270	KKN	0425300270	2	68
271	KKN	0425300271	2	75
272	KKN	0425300272	1	55
273	KKN	BWM02400	2	39
274	KKN	BWM02401	2	37
275	KKN	BWM02402	2	58
276	KKN	BWM02403	2	65
277	KKN	BWM02404	1	54
278	KKN	BWM02405	1	59
279	KKN	BWM02406	1	66
280	KKN	BWM02407	2	39
281	KKN	BWM02408	1	36
282	KKN	BWM02409	1	55
283	KKN	BWM02410	2	23
284	KKN	BWM02411	1	59
285	KKN	BWM02412	1	68
286	KKN	BWM02413	1	68
287	KKN	BWM02414	1	61
288	KKN	BWM02415	2	58
289	KKN	BWM02416	1	23
290	KKN	BWM02417	2	55
291	KKN	BWM02418	2	57
292	KKN	BWM02419	2	29
293	KKN	BWM02420	1	56
294	KKN	BWM02421	1	38
295	KKN	BWM02422	2	51
296	KKN	BWM02423	2	70
297	KKN	BWM02424	1	57
298	KKN	BWM02425	2	67
299	KKN	BWM02426	1	56
300	KKN	BWM02427	1	59
301	KKN	BWM02428	1	57
302	KKN	BWM02429	1	60
303	KKN	BWM02430	2	37
304	KKN	BWM02431	2	33
305	KKN	BWM02432	1	56
306	KKN	BWM02433	1	58
307	KKN	BWM02434	2	36
308	KKN	BWM02435	1	40
309	KKN	BWM02436	2	50
310	KKN	BWM02437	1	30
311	KKN	BWM02004	2	72
312	KKN	BWM02005	2	59
313	KKN	BWM02006	2	72
314	KKN	BWM02007	2	51
315	KKN	BWM02008	1	60
316	KKN	BWM02009	2	66
317	KKN	BWM02010	2	60
318	KKN	BWM02011	2	52
319	KKN	BWM02012	1	45
320	KKN	BWM02018	1	79
321	KKN	BWM02021	2	45
322	KKN	BWM02025	2	77
323	KKN	BWM02029	1	40
324	KKN	BWM02033	1	54
325	KKN	BWM02034	2	49
326	KKN	BWM02035	2	72
327	KKN	BWM02036	2	48
328	KKN	BWM02038	2	47
329	KKN	BWM02042	2	49
330	KKN	BWM02044	2	41
331	KKN	BWM02046	2	76
332	KKN	BWM02047	2	68
333	KKN	BWM02048	2	61
334	KKN	BWM02051	2	60
335	KKN	BWM02053	2	47
336	KKN	BWM02054	2	60
337	KKN	BWM02056	2	56
338	KKN	BWM02058	2	65
339	KKN	BWM02059	1	40
340	KKN	BWM02061	1	70
341	KKN	BWM02064	2	47
342	KKN	BWM02068	2	73
343	KKN	BWM02069	2	47
344	KKN	BWM02071	2	59
345	KKN	BWM02075	1	60
346	KKN	BWM02077	2	57
347	KKN	BWM02078	1	43
348	KKN	BWM02079	2	42
349	KKN	BWM02080	1	51
350	KKN	BWM02081	2	62
351	KKN	BWM02082	1	68
352	KKN	BWM02083	2	58
353	KKN	BWM02085	2	64
354	KKN	BWM02086	2	43
355	KKN	BWM02089	2	66
356	KKN	BWM02091	2	68
357	KKN	BWM02092	2	42
358	KKN	BWM02093	2	46
359	KKN	BWM02094	1	47
360	KKN	BWM02095	2	51
361	KKN	BWM02096	1	64
362	KKN	BWM02098	2	53
363	KKN	BWM02101	2	46
364	KKN	BWM02102	1	47
365	KKN	BWM02106	2	69
366	KKN	BWM02107	1	69
367	KKN	BWM02110	1	43
368	KKN	BWM02111	2	42
369	KKN	BWM02115	2	53
370	KKN	BWM02124	1	38
371	KKN	BWM02125	1	73
372	KKN	BWM02127	2	49
373	KKN	BWM02128	2	72
374	KKN	BWM02129	1	73
375	KKN	BWM02133	2	53
376	KKN	BWM02137	1	79
377	KKN	BWM02137	1	79
378	KKN	BWM02138	1	49
379	KKN	BWM02142	2	56
380	KKN	BWM02149	2	60
381	KKN	BWM02151	2	72
382	KKN	BWM02152	2	67
383	KKN	BWM02154	1	74
384	KKN	BWM02156	2	65
385	KKN	BWM02157	1	69
386	KKN	BWM02161	1	42
387	KKN	BWM02162	2	70
388	KKN	BWM02163	1	72
389	KKN	BWM02164	2	77
390	KKN	BWM02165	2	70
391	KKN	BWM02167	1	56
392	KKN	BWM02169	2	57
393	KKN	BWM02171	1	50
394	KKN	BWM02172	2	87
395	KKN	BWM02173	2	51
396	KKN	BWM02175	2	41
397	KKN	BWM02179	1	58
398	KKN	BWM02180	2	51
399	KKN	BWM02182	1	64
400	KKN	BWM02183	2	62
401	KKN	BWM02184	1	65
402	KKN	BWM02185	2	58
403	KKN	BWM02186	2	54
404	KKN	BWM02187	1	63
405	KKN	BWM02188	2	61
406	KKN	BWM02190	1	56
407	KKN	BWM02192	2	60
408	KKN	BWM02195	2	60
409	KKN	BWM02196	1	61
410	KKN	BWM02197	1	58
411	KKN	BWM02199	1	71
412	KKN	BWM02200	2	65
413	KKN	BWM02201	2	51
414	KKN	BWM02204	2	58
415	KKN	BWM02215	2	53
416	KKN	BWM02216	1	55
417	KKN	BWM02219	2	48
418	KKN	BWM02221	2	53
419	KKN	BWM02222	1	46
420	KKN	BWM02223	1	63
421	KKN	BWM02226	1	49
422	KKN	BWM02227	2	45
423	KKN	BWM02229	2	52
424	KKN	BWM02230	2	54
425	KKN	BWM02231	1	64
426	KKN	BWM02232	1	52
427	KKN	BWM02233	1	61
428	KKN	BWM02234	2	56
429	KKN	BWM02236	1	46
430	KKN	BWM02237	1	48
431	KKN	BWM02239	1	52
432	KKN	BWM02243	1	47
433	KKN	BWM02244	2	41
434	KKN	BWM02246	1	50
435	KKN	BWM02248	1	44
436	KKN	BWM02249	2	38
437	KKN	BWM02252	2	44
438	KKN	BWM02253	1	64
439	KKN	BWM02256	2	55
440	KKN	BWM02257	2	43
441	KKN	BWM02258	2	60
442	KKN	BWM02259	1	42
443	KKN	BWM02261	2	58
444	KKN	BWM02264	1	57
445	KKN	BWM02265	2	59
446	KKN	BWM02269	2	63
447	KKN	BWM02281	1	47
448	KKN	BWM02282	2	45
449	KSN	0540500003	1	47
450	KSN	0540500004	1	41
451	KSN	0540500006	2	42
452	KSN	0540500007	2	41
453	KSN	0540500008	2	48
454	KSN	0540500009	2	45
455	KSN	0540500010	2	44
456	KSN	0540500012	2	45
457	KSN	0540500015	1	49
458	KSN	0540500017	2	40
459	KSN	0540500018	2	48
460	KSN	0540500019	1	62
461	KSN	0540500021	1	55
462	KSN	0540500026	1	60
463	KSN	0540500027	1	57
464	KSN	0540500032	1	55
465	KSN	0540500033	2	44
466	KSN	0540500034	2	59
467	KSN	0540500035	1	54
468	KSN	0540500036	2	51
469	KSN	0540500038	2	51
470	KSN	0540500039	1	42
471	KSN	0540500041	1	48
472	KSN	0540500044	2	62
473	KSN	0540500046	2	59
474	KSN	0540500048	2	44
475	KSN	0540500050	1	53
476	KSN	0540500051	2	53
477	KSN	0540500052	2	71
478	KSN	0540500053	2	56
479	KSN	0540500054	1	58
480	KSN	0540500055	2	67
481	KSN	0540500056	2	81
482	KSN	0540500057	2	48
483	KSN	0540500059	1	76
484	KSN	0540500060	1	43
485	KSN	0540500061	2	61
486	KSN	0540500062	2	71
487	KSN	0540500063	2	47
488	KSN	0540500064	1	41
489	KSN	0540500065	2	62
490	KSN	0540500066	2	48
491	KSN	0540500067	1	35
492	KSN	0540500068	1	52
493	KSN	0540500069	2	55
494	KSN	0540500070	1	60
495	KSN	0540500071	1	56
496	KSN	0540500072	2	57
497	KSN	0540500073	1	63
498	KSN	0540500074	1	67
499	KSN	0540500075	2	55
500	KSN	0540500076	2	54
501	KSN	0540500077	2	71
502	KSN	0540500078	1	57
503	KSN	0540500079	1	76
504	KSN	0540500080	1	67
505	KSN	0540500081	2	56
506	KSN	0540500082	2	57
507	KSN	0540500083	2	66
508	KSN	0540500084	1	49
509	KSN	0540500085	2	61
510	KSN	0540500086	2	62
511	KSN	0540500087	2	59
512	KSN	0540500088	2	58
513	KSN	0540500089	2	46
514	KSN	0540500090	1	65
515	KSN	0540500091	1	45
516	KSN	0540500092	1	43
517	KSN	0540500093	2	37
518	KSN	0540500094	2	48
519	KSN	0540500095	2	49
520	KSN	0540500096	2	70
521	KSN	0540500097	2	64
522	KSN	0540500098	2	50
523	KSN	0540500099	1	71
524	KSN	0540500100	1	43
525	KSN	0540500101	2	44
526	KSN	0540500102	1	47
527	KSN	0540500103	1	58
528	KSN	0540500104	2	37
529	KSN	0540500105	1	58
530	KSN	0540500106	1	51
531	KSN	0540500107	1	49
532	KSN	0540500108	1	59
533	KSN	0540500109	2	54
534	KSN	0540500110	1	56
535	KSN	0540500111	2	64
536	KSN	0540500112	1	55
537	KSN	0540500113	2	52
538	KSN	0540500114	1	40
539	KSN	0540500115	1	63
540	KSN	0540500117	1	50
541	KSN	0540500118	2	55
542	KSN	0540500119	2	67
543	KSN	0540500121	1	58
544	KSN	0540500122	2	44
545	KSN	0540500124	1	69
546	KSN	0540500125	1	58
547	KSN	0540500126	2	46
548	KSN	0540500127	1	59
549	KSN	0540500128	2	48
550	KSN	0540500130	2	48
551	KSN	0540500131	1	74
552	KSN	0540500132	2	75
553	KSN	0540500133	2	48
554	KSN	0540500134	1	55
555	KSN	0540500135	1	48
556	KSN	0540500136	2	40
557	KSN	0540500137	1	60
558	KSN	0540500138	2	59
559	KSN	0540500139	1	45
560	KSN	0540500140	1	52
561	KSN	0540500141	2	49
562	KSN	0540500142	2	46
563	KSN	0540500143	1	60
564	KSN	0540500145	1	61
565	KSN	0540500146	1	47
566	KSN	0540500147	2	48
567	KSN	0540500148	2	44
568	KSN	0540500149	1	54
569	KSN	0540500150	1	49
570	KSN	0540500151	2	60
571	KSN	0540500152	1	51
572	KSN	0540500153	1	58
573	KSN	0540500154	1	59
574	KSN	0540500155	2	46
575	KSN	0540500156	1	54
576	KSN	0540500157	2	57
577	KSN	0540500158	2	44
578	KSN	0540500159	2	45
579	KSN	0540500160	1	54
580	KSN	0540500161	1	45
581	KSN	0540500162	1	57
582	KSN	0540500164	2	41
583	KSN	0540500165	2	43
584	KSN	0540500166	1	50
585	KSN	0540500167	2	62
586	KSN	0540500168	2	58
587	KSN	0540500169	1	66
588	KSN	0540500170	2	39
589	KSN	0540500171	2	49
590	KSN	0540500172	1	54
591	KSN	0540500173	1	55
592	KSN	0540500174	2	61
593	KSN	0540500175	2	47
594	KSN	0540500176	1	51
595	KSN	0540500177	2	51
596	KSN	0540500178	1	41
597	KSN	0540500179	1	58
598	KSN	0540500180	2	44
599	KSN	0540500181	1	58
600	KSN	0540500182	2	60
601	KSN	0540500186	1	46
602	KSN	0540500187	1	48
603	KSN	0540500188	1	47
604	KSN	0540500189	2	52
605	KSN	0540500190	2	62
606	KSN	0540500191	2	62
607	KSN	0540500192	1	68
608	KSN	0540500193	1	63
609	KSN	0540500194	2	64
610	KSN	0540500195	1	55
611	KSN	0540500196	2	58
612	KSN	0540500197	2	48
613	KSN	0540500198	1	24
614	KSN	0540500199	2	42
615	KSN	0540500200	1	53
616	KSN	0540500201	1	21
617	KSN	0540500202	1	41
618	KSN	0540500203	2	24
619	KSN	0540500204	1	63
620	KSN	0540500205	2	36
621	KSN	0540500206	2	45
622	KSN	0540500207	2	50
623	KSN	0540500208	1	63
624	KSN	0540500209	1	21
625	KSN	0540500210	1	54
626	KSN	0540500211	1	50
627	KSN	0540500212	2	53
628	KSN	0540500213	2	43
629	KSN	0540500214	1	58
630	KSN	0540500215	2	51
631	KSN	0540500216	1	38
632	KSN	0540500217	1	47
633	KSN	0540500218	1	53
634	KSN	0540500219	2	39
635	KSN	0540500220	1	53
636	KSN	0540500221	1	69
637	KSN	0540500222	2	54
638	KSN	0540500223	2	51
639	KSN	0540500224	2	56
640	KSN	0540500225	2	53
641	KSN	0540500226	1	60
642	KSN	0540500227	1	72
643	KSN	0540500228	2	64
644	KSN	0540500229	2	59
645	KSN	0540500230	2	61
646	KSN	0540500231	1	56
647	KSN	0540500232	2	43
648	KSN	0540500233	2	50
649	KSN	0540500234	2	49
650	KSN	0540500235	2	70
651	KSN	0540500236	2	49
652	KSN	0540500237	2	35
653	KSN	0540500238	2	50
654	KSN	0540500239	1	63
655	KSN	0540500240	1	70
656	KSN	0540500241	2	52
657	KSN	0540500242	2	57
658	KSN	0540500243	1	56
659	KSN	0540500244	2	41
660	KSN	0540500245	2	79
661	KSN	0540500246	2	41
662	KSN	0540500247	1	44
663	KSN	0540500248	2	35
664	KSN	0540500249	2	50
665	KSN	0540500250	1	65
666	KSN	0540500251	2	53
667	KSN	0540500252	2	29
668	KSN	0540500253	1	52
669	KSN	0540500254	1	53
670	KSN	0540500255	1	67
671	KSN	0540500256	2	60
672	KSN	0540500257	1	56
673	KSN	0540500258	1	39
674	KSN	0540500259	2	61
675	KSN	0540500260	2	50
676	KSN	0540500261	2	47
677	KSN	0540500262	1	58
678	KSN	0540500263	1	43
679	KSN	0540500264	2	44
680	KSN	0540500265	2	49
681	KSN	0540500266	1	47
682	KSN	0540500267	1	47
683	KSN	0540500268	2	50
684	KSN	0540500269	1	55
685	KSN	0540500270	1	64
686	KSN	0540500271	2	45
687	KSN	0540500272	1	40
688	KSN	0540500273	2	63
689	KSN	0540500274	1	36
690	KSN	0540500275	1	58
691	KSN	0540500276	2	48
692	KSN	0540500277	1	50
693	KSN	0540500278	2	48
694	KSN	0540500279	1	62
695	KSN	0540500280	1	53
696	KSN	0540500281	1	47
697	KSN	0540500282	1	74
698	KSN	0540500283	2	53
699	KSN	0540500284	1	47
700	KSN	0540500285	1	73
701	KSN	0540500286	1	43
702	KSN	0540500287	2	47
703	KSN	0540500288	2	51
704	KSN	0540500289	2	43
705	KSN	0540500290	1	56
706	KSN	0540500291	1	50
707	KSN	0540500292	1	54
708	KSN	0540500293	2	78
709	KSN	0540500294	1	71
710	KSN	0540500295	1	60
711	KSN	0540500296	1	61
712	KSN	0540500297	2	53
713	KSN	0540500298	1	63
714	KSN	0540500299	1	46
715	KSN	0540500300	1	57
716	KSN	0540500301	1	46
717	KSN	0540500302	2	42
718	KSN	0540500303	2	57
719	KSN	0540500304	1	53
720	KSN	0540500305	2	59
721	KSN	0540500306	2	48
722	KSN	0540500307	2	40
723	KSN	0540500308	1	61
724	KSN	0540500309	2	54
725	KSN	0540500310	1	44
726	KSN	0540500311	2	32
727	KSN	0540500312	1	61
728	KSN	0540500313	2	63
729	KSN	0540500314	1	63
730	KSN	0540500315	2	26
731	KSN	0540500316	1	51
732	KSN	0540500317	2	47
733	KSN	0540500318	1	51
734	KSN	0540500319	2	33
735	KSN	0540500320	1	44
736	KSN	0540500321	1	53
737	KSN	0540500322	1	70
738	KSN	0540500323	1	76
739	KSN	0540500324	1	49
740	KSN	0540500325	1	43
741	KSN	0540500326	2	30
742	KSN	0540500327	2	56
743	KSN	0540500328	2	69
744	KSN	0540500329	2	42
745	KSN	0540500330	2	54
746	KSN	0540500331	2	53
747	KSN	0540500332	2	36
748	KSN	0540500333	1	66
749	KSN	0540500334	2	68
750	KSN	0540500335	2	62
751	KSN	0540500336	2	46
752	KSN	0540500337	2	46
753	KSN	0540500338	2	41
754	KSN	0540500339	1	45
755	KSN	0540500340	1	44
756	KSN	0540500341	1	47
757	KSN	0540500342	2	68
758	KSN	0540500343	1	57
759	KSN	0540500344	2	43
760	KSN	0540500345	2	38
761	KSN	0540500346	2	45
762	KSN	0540500347	2	54
763	KSN	0540500348	2	61
764	KSN	0540500349	1	61
765	KSN	0540500350	1	44
766	KSN	0540500351	2	43
767	KSN	0540500352	2	26
768	KSN	0540500353	2	44
769	KSN	0540500354	2	68
770	KSN	0540500355	1	74
771	KSN	0540500356	1	55
772	KSN	0540500357	1	58
773	KSN	0540500358	1	56
774	KSN	0540500359	1	70
775	KSN	0540500360	1	51
776	KSN	0540500362	2	43
777	KSN	0540500363	1	38
778	KSN	0540500364	2	60
779	KSN	0540500365	2	49
780	KSN	0540500366	2	57
781	KSN	0540500367	2	48
782	KSN	0540500368	2	50
783	KSN	0540500369	1	52
784	KSN	0540500370	2	63
785	KSN	0540500371	2	59
786	KSN	0540500372	1	48
787	KSN	0540500373	1	43
788	KSN	0540500374	2	56
789	KSN	0540500375	1	53
790	KSN	0540500376	1	44
791	KSN	0540500378	2	40
792	KSN	0540500381	1	65
793	KSN	0540500382	1	52
794	KSN	0540500397	1	54
795	KSN	0540700002	1	56
796	KSN	0540700003	2	46
797	KSN	0540700004	2	58
798	KSN	0540700005	1	51
799	KSN	0540700006	2	58
800	KSN	0540700007	1	55
801	KSN	0540700008	2	50
802	KSN	0540700009	1	56
803	KSN	0540700010	2	57
804	KSN	0540700011	1	59
805	KSN	0540700012	1	64
806	KSN	0540700013	1	55
807	KSN	0540700014	1	58
808	KSN	0540700015	1	56
809	KSN	0540700016	2	42
810	KSN	0540700017	1	46
811	KSN	0540700018	1	47
812	KSN	0540700019	1	55
813	KSN	0540700020	1	61
814	KSN	0540700021	1	51
815	KSN	0540700022	1	47
816	KSN	0540700023	2	58
817	KSN	0540700024	2	58
818	KSN	0540700025	2	51
819	KSN	0540700026	2	48
820	KSN	0540700027	1	61
821	KSN	0540700028	2	40
822	KSN	0540700029	1	58
823	KSN	0540700031	2	70
824	KSN	0540700032	2	45
825	KSN	0540700033	2	51
826	KSN	0540700034	2	40
827	KSN	0540700035	1	49
828	KSN	0540700037	1	52
829	KSN	0540700038	2	66
830	KSN	0540700039	1	62
831	KSN	0540700040	2	51
832	KSN	0540700041	1	64
833	KSN	0540700042	1	62
834	KSN	0540700043	1	41
835	KSN	0540700044	2	54
836	KSN	0540700045	1	62
837	KSN	0540700046	2	53
838	KSN	0540700047	1	54
839	KSN	0540700048	2	61
840	KSN	0540700049	2	59
841	KSN	0540700050	2	73
842	KSN	0540700051	2	55
843	KSN	0540700052	2	44
844	KSN	0540700053	2	53
845	KSN	0540700054	1	60
846	KSN	0540700055	1	49
847	KSN	0540700056	2	43
848	KSN	0540700057	1	52
849	KSN	0540700058	2	44
850	KSN	0540700059	1	65
851	KSN	0540700060	1	66
852	KSN	0540700061	1	58
853	KSN	0540700062	2	56
854	KSN	0540700063	2	64
855	KSN	0540700064	2	54
856	KSN	0540700065	2	66
857	KSN	0540700066	1	53
858	KSN	0540700067	1	79
859	KSN	0540700068	1	50
860	KSN	0540700069	1	48
861	KSN	0540700070	1	49
862	KSN	0540700071	1	69
863	KSN	0540700072	1	40
864	KSN	0540700073	1	61
865	KSN	0540700074	2	51
866	KSN	0540700075	1	52
867	KSN	0540700076	2	45
868	KSN	0540700077	1	43
869	KSN	0540700078	2	44
870	KSN	0540700079	2	55
871	KSN	0540700080	2	61
872	KSN	0540700081	2	60
873	KSN	0540700082	2	57
874	KSN	0540700083	1	61
875	KSN	0540700084	2	48
876	KSN	0540700085	2	65
877	KSN	0540700086	2	51
878	KSN	0540700087	1	50
879	KSN	0540700088	2	64
880	KSN	0540700089	1	53
881	KSN	0540700090	2	58
882	KSN	0540700091	1	57
883	KSN	0540700092	1	50
884	KSN	0540700093	1	54
885	KSN	0540700094	1	26
886	KSN	0540700095	1	37
887	KSN	0540700096	1	66
888	KSN	0540700097	2	64
889	KSN	0540700098	1	63
890	KSN	0540700099	1	58
891	KSN	0540700100	2	37
892	KSN	0540700101	1	49
893	KSN	0540700102	1	65
894	KSN	0540700103	2	68
895	KSN	0540700104	2	54
896	KSN	0540700105	1	56
897	KSN	0540700106	2	55
898	KSN	0540700107	1	48
899	KSN	0540700108	1	41
900	KSN	0540700109	2	39
901	KSN	0540700110	2	52
902	KSN	0540700111	1	50
903	KSN	0540700112	1	72
904	KSN	0540700113	2	56
905	KSN	0540700114	2	46
906	KSN	0540700115	1	59
907	KSN	0540700116	1	65
908	KSN	0540700117	2	30
909	KSN	0540700118	2	44
910	KSN	0540700119	1	50
911	KSN	0540700120	1	51
912	KSN	0540700122	2	48
913	KSN	0540700123	2	56
914	KSN	0540700124	1	35
915	KSN	0540700125	2	57
916	KSN	0540700126	1	61
917	KSN	0540700127	2	41
918	KSN	0540700128	2	46
919	KSN	0540700129	2	59
920	KSN	0540700130	1	71
921	KSN	0540700131	2	55
922	KSN	0540700132	1	65
923	KSN	0540700133	2	70
924	KSN	0540700134	1	39
925	KSN	0540700135	2	43
926	KSN	0540700136	1	74
927	KSN	0540700137	2	51
928	KSN	0540700138	1	58
929	KSN	0540700139	1	62
930	KSN	0540700140	1	70
931	KSN	0540700141	1	43
932	KSN	0540700142	1	52
933	KSN	0540700143	2	48
934	KSN	0540700144	1	64
935	KSN	0540700145	1	73
936	KSN	0540700146	2	48
937	KSN	0540700147	2	42
938	KSN	0540700148	2	52
939	KSN	0540700149	2	48
940	KSN	0540700150	1	48
941	KSN	0540700151	1	61
942	KSN	0540700152	2	66
943	KSN	0540700153	2	47
944	KSN	0540700154	1	65
945	KSN	0540700155	1	63
946	KSN	0540700156	2	53
947	KSN	0540700157	1	74
948	KSN	0540700158	1	38
949	KSN	0540700159	1	49
950	KSN	0540700160	1	57
951	KSN	0540700161	1	55
952	KSN	0540700162	2	64
953	KSN	0540700163	2	61
954	KSN	0540700164	2	62
955	KSN	0540700165	1	50
956	KSN	0540700166	1	56
957	KSN	0540700167	1	66
958	KSN	0540700168	1	57
959	KSN	0540700169	1	67
960	KSN	0540700170	2	49
961	KSN	0540700171	1	44
962	KSN	0540700172	1	33
963	KSN	0540700173	1	65
964	KSN	0540700174	2	65
965	KSN	0540700175	2	47
966	KSN	0540700176	1	51
967	KSN	0540700177	2	53
968	KSN	0540700178	1	40
969	KSN	0540700179	2	41
970	KSN	0540700180	1	69
971	KSN	0540700181	1	46
972	KSN	0540700182	1	41
973	KSN	0540700183	1	37
974	KSN	0540700184	2	36
975	KSN	0540700185	2	53
976	KSN	0540700186	2	58
977	KSN	0540700187	2	58
978	KSN	0540700188	2	25
979	KSN	0540700189	2	50
980	KSN	0540700190	2	46
981	KSN	0540700191	2	52
982	KSN	0540700192	1	32
983	KSN	0540700193	1	49
984	KSN	0540700194	1	45
985	KSN	0540700195	2	56
986	KSN	0540700196	1	48
987	KSN	0540700197	2	54
988	KSN	0540700198	1	57
989	KSN	0540700199	1	60
990	KSN	0540700200	1	53
991	KSN	0540700201	2	54
992	KSN	0540700202	1	52
993	KSN	0540700203	1	50
994	KSN	0540700204	1	55
995	KSN	0540700205	1	56
996	KSN	0540700206	1	48
997	KSN	0540700207	2	55
998	KSN	0540700208	1	64
999	KSN	0540700209	1	48
1000	KSN	0540700210	2	62
1001	KSN	0540700211	2	59
1002	KSN	0540700212	2	60
1003	KSN	0540700213	1	60
1004	KSN	0540700214	2	34
1005	KSN	0540700216	2	45
1006	KSN	0540700217	1	58
1007	KSN	0540700219	2	37
1008	KSN	0540700220	1	46
1009	KSN	0540700221	2	56
1010	KSN	0540700222	2	47
1011	KSN	0540700223	1	45
1012	KSN	0540700225	2	44
1013	KSN	0540700226	2	44
1014	KSN	0540700229	1	53
1015	KSN	0540700230	2	65
1016	KSN	0540700231	2	58
1017	KSN	0540700232	1	53
1018	KSN	0540700233	2	46
1019	KSN	0540700234	1	59
1020	KSN	0540700235	2	43
1021	KSN	0540700238	2	67
1022	KSN	0540700239	2	48
1023	KSN	0540700240	2	46
1024	KSN	0540700241	2	56
1025	KSN	0540700242	1	75
1026	KSN	0540700243	2	55
1027	KSN	0540700245	1	57
1028	KSN	0540700246	2	42
1029	KSN	0540700247	2	63
1030	KSN	0540700248	1	75
1031	KSN	0540700249	1	61
1032	KSN	0540700250	2	59
1033	KSN	0540700251	1	38
1034	KSN	0540700252	2	48
1035	KSN	0540700253	1	68
1036	KSN	0540700254	1	55
1037	KSN	0540700255	1	82
1038	KSN	0540700256	1	52
1039	KSN	0540700257	2	62
1040	KSN	0540700258	1	53
1041	KSN	0540700259	2	62
1042	KSN	0540700260	1	53
1043	KSN	0540700261	1	53
1044	KSN	0540700262	2	49
1045	KSN	0540700263	1	50
1046	KSN	0540700264	1	57
1047	KSN	0540700265	2	60
1048	KSN	0540700266	2	51
1049	KSN	0540700267	1	61
1050	KSN	0540700268	1	58
1051	KSN	0540700269	2	47
1052	KSN	0540700270	1	68
1053	KSN	0540700271	1	76
1054	KSN	0540700272	1	50
1055	KSN	0540700273	2	48
1056	KSN	0540700274	1	49
1057	KSN	0540700275	2	63
1058	KSN	0540700276	2	43
1059	KSN	0540700277	1	38
1060	KSN	0540700278	2	62
1061	KSN	0540700279	1	47
1062	KSN	0540700280	2	56
1063	KSN	0540700281	1	74
1064	KSN	0540700282	1	35
1065	KSN	0540700283	1	44
1066	KSN	0540700284	1	50
1067	KSN	0540700285	2	55
1068	KSN	0540700286	1	61
1069	KSN	0540700287	2	55
1070	KSN	0540700288	1	64
1071	KSN	0540700289	2	44
1072	KSN	0540700292	2	53
1073	KSN	0540700293	1	57
1074	KSN	0540700294	2	54
1075	KSN	0540700295	1	67
1076	KSN	0540700296	1	60
1077	KSN	0540700297	2	50
1078	KSN	0540700299	1	83
1079	KSN	0540700300	2	34
1080	KSN	0540700301	2	64
1081	KSN	0540700302	1	58
1082	KSN	0540700303	2	54
1083	KSN	0540700304	2	53
1084	KSN	0540700305	2	44
1085	KSN	0540700306	2	40
1086	KSN	0540700307	1	46
1087	KSN	0540700308	2	50
1088	KSN	0540700309	1	40
1089	KSN	0540700310	2	51
1090	KSN	0540700311	1	58
1091	KSN	0540700312	2	67
1092	KSN	0540700313	2	33
1093	KSN	0540700314	1	52
1094	KSN	0540700315	1	51
1095	KSN	0540700316	2	45
1096	KSN	0540700317	2	34
1097	KSN	0540700318	1	38
1098	KSN	0540700320	1	42
1099	KSN	0540700321	1	47
1100	KSN	0540700322	1	39
1101	KSN	0540700323	1	86
1102	KSN	0540700324	1	56
1103	KSN	0540700325	2	63
1104	KSN	0540700327	2	51
1105	KSN	0540700328	2	53
1106	KSN	0540700329	1	48
1107	KSN	0540700330	1	60
1108	KSN	0540700331	1	50
1109	KSN	0540700332	2	50
1110	KSN	0540700333	2	46
1111	KSN	0540700334	2	42
1112	KSN	0540700335	2	43
1113	KSN	0540700336	1	25
1114	KSN	0540700337	2	52
1115	KSN	0540700338	2	44
1116	KSN	0540700339	1	48
1117	KSN	0540700340	1	50
1118	KSN	0540700341	2	40
1119	KSN	0540700342	2	52
1120	KSN	0540700343	2	56
1121	KSN	0540700344	1	54
1122	KSN	0540700346	2	39
1123	KSN	0540700347	1	49
1124	KSN	0540700348	2	44
1125	KSN	0540700349	1	56
1126	KSN	0540700350	1	40
1127	KSN	0540700351	2	68
1128	KSN	0540700352	1	43
1129	KSN	0540700353	1	49
1130	KSN	0540700354	2	42
1131	KSN	0540700355	2	43
1132	KSN	0540700356	1	49
1133	KSN	0540700357	2	44
1134	KSN	0540700358	1	50
1135	KSN	0540700359	1	62
1136	KSN	0540700360	2	46
1137	KSN	0540700361	1	50
1138	KSN	0541000002	1	71
1139	KSN	0541000003	2	71
1140	KSN	0541000004	2	68
1141	KSN	0541000005	1	63
1142	KSN	0541000007	2	45
1143	KSN	0541000008	2	47
1144	KSN	0541000009	2	61
1145	KSN	0541000010	2	50
1146	KSN	0541000011	2	45
1147	KSN	0541000012	2	50
1148	KSN	0541000013	2	63
1149	KSN	0541000014	2	52
1150	KSN	0541000015	2	44
1151	KSN	0541000016	1	61
1152	KSN	0541000017	1	46
1153	KSN	0541000018	2	46
1154	KSN	0541000020	2	71
1155	KSN	0541000021	1	47
1156	KSN	0541000022	2	51
1157	KSN	0541000023	2	51
1158	KSN	0541000024	2	47
1159	KSN	0541000027	1	50
1160	KSN	0541000028	1	69
1161	KSN	0541000029	2	54
1162	KSN	0541000030	2	59
1163	KSN	0541000031	1	55
1164	KSN	0541000032	2	60
1165	KSN	0541000033	1	57
1166	KSN	0541000034	1	48
1167	KSN	0541000035	2	49
1168	KSN	0541000036	2	41
1169	KSN	0541000037	1	59
1170	KSN	0541000038	2	58
1171	KSN	0541000039	1	49
1172	KSN	0541000040	2	60
1173	KSN	0541000041	2	48
1174	KSN	0541000042	1	51
1175	KSN	0541000043	1	45
1176	KSN	0541000044	2	44
1177	KSN	0541000045	1	44
1178	KSN	0541000046	1	47
1179	KSN	0541000047	1	45
1180	KSN	0541000048	1	61
1181	KSN	0541000049	1	51
1182	KSN	0541000051	2	42
1183	KSN	0541000052	2	49
1184	KSN	0541000053	2	69
1185	KSN	0541000054	1	59
1186	KSN	0541000056	2	52
1187	KSN	0541000057	1	20
1188	KSN	0541000058	2	54
1189	KSN	0541000059	2	52
1190	KSN	0541000060	1	54
1191	KSN	0541000061	2	41
1192	KSN	0541000062	1	39
1193	KSN	0541000063	1	52
1194	KSN	0541000065	2	51
1195	KSN	0541000066	1	46
1196	KSN	0541000067	2	43
1197	KSN	0541000069	2	66
1198	KSN	0541000070	1	82
1199	KSN	0541000071	2	42
1200	KSN	0541000072	2	68
1201	KSN	0541000073	2	36
1202	KSN	0541000074	2	62
1203	KSN	0541000076	1	49
1204	KSN	0541000077	1	61
1205	KSN	0541000078	1	50
1206	KSN	0541000080	2	48
1207	KSN	0541000081	2	76
1208	KSN	0541000083	1	71
1209	KSN	0541000084	1	49
1210	KSN	0541000085	2	55
1211	KSN	0541000086	2	48
1212	KSN	0541000087	2	52
1213	KSN	0541000088	1	16
1214	KSN	0541000089	2	51
1215	KSN	0541000090	1	59
1216	KSN	0541000091	1	47
1217	KSN	0541000092	1	28
1218	KSN	0541000093	1	33
1219	KSN	0541000094	1	30
1220	KSN	0541000095	2	51
1221	KSN	0541000096	1	62
1222	KSN	0541000097	2	30
1223	KSN	0541000098	1	29
1224	KSN	0541000099	1	80
1225	KSN	0541000100	1	58
1226	KSN	0541000101	1	64
1227	KSN	0541000102	2	53
1228	KSN	0541000103	2	68
1229	KSN	0541000104	1	46
1230	KSN	0541000105	2	50
1231	KSN	0541000106	2	57
1232	KSN	0541000107	1	46
1233	KSN	0541000108	1	54
1234	KSN	0541000109	1	53
1235	KSN	0541000110	2	56
1236	KSN	0541000111	1	25
1237	KSN	0541000112	2	38
1238	KSN	0541000113	1	55
1239	KSN	0541000114	2	59
1240	KSN	0541000115	2	51
1241	KSN	0541000116	1	62
1242	KSN	0541000117	1	55
1243	KSN	0541000118	2	70
1244	KSN	0541000119	1	34
1245	KSN	0541000120	2	56
1246	KSN	0541000121	2	33
1247	KSN	0541000122	2	49
1248	KSN	0541000123	1	46
1249	KSN	0541000124	1	42
1250	KSN	0541000125	1	53
1251	KSN	0541000126	1	41
1252	KSN	0541000127	1	50
1253	KSN	0541000128	1	49
1254	KSN	0541000129	2	48
1255	KSN	0541000130	1	48
1256	KSN	0541000131	2	57
1257	KSN	0541000132	1	43
1258	KSN	0541000134	1	58
1259	KSN	0541000135	1	41
1260	KSN	0541000136	2	42
1261	KSN	0541000137	1	50
1262	KSN	0541000138	2	39
1263	KSN	0541000139	2	39
1264	KSN	0541000140	2	54
1265	KSN	0541000141	1	45
1266	KSN	0541000142	2	41
1267	KSN	0541000143	1	49
1268	KSN	0541000144	1	67
1269	KSN	0541000145	1	51
1270	KSN	0541000146	2	41
1271	KSN	0541000147	2	51
1272	KSN	0541000148	2	59
1273	KSN	0541000149	2	30
1274	KSN	0541000150	2	61
1275	KSN	0541000152	2	47
1276	KSN	0541000153	2	65
1277	KSN	0541000154	2	65
1278	KSN	0541000155	2	44
1279	KSN	0541000156	2	61
1280	KSN	0541000157	2	66
1281	KSN	0541000159	1	47
1282	KSN	0541000160	1	48
1283	KSN	0541000161	2	59
1284	KSN	0541000162	1	50
1285	KSN	0541000163	2	62
1286	KSN	0541000164	2	49
1287	KSN	0541000165	2	70
1288	KSN	0541000166	1	53
1289	KSN	0541000167	1	61
1290	KSN	0541000168	2	45
1291	KSN	0541000169	1	46
1292	KSN	0541000170	2	52
1293	KSN	0541000172	1	53
1294	KSN	0541000173	1	43
1295	KSN	0541000174	2	34
1296	KSN	0541000175	2	57
1297	KSN	0541000176	1	49
1298	KSN	0541000177	2	52
1299	KSN	0541000178	1	42
1300	KSN	0541000179	1	49
1301	KSN	0541000180	1	61
1302	KSN	0541000181	2	46
1303	KSN	0541000182	1	57
1304	KSN	0541000183	1	54
1305	KSN	0541000184	2	49
1306	KSN	0541000185	1	62
1307	KSN	0541000186	2	50
1308	KSN	0541000187	2	53
1309	KSN	0541000188	2	62
1310	KSN	0541000189	2	42
1311	KSN	0541000190	2	61
1312	KSN	0541000191	2	49
1313	KSN	0541000192	2	42
1314	KSN	0541000194	2	75
1315	KSN	0541000195	2	70
1316	KSN	0541000196	1	68
1317	KSN	0541000197	1	55
1318	KSN	0541000198	1	48
1319	KSN	0541000200	2	29
1320	KSN	0541000201	1	74
1321	KSN	0541000203	2	48
1322	KSN	0541000206	2	72
1323	KSN	0541000208	1	48
1324	KSN	0541000209	2	46
1325	KSN	0541000210	1	53
1326	KSN	0541000211	2	55
1327	KSN	0541000213	1	50
1328	KSN	0541000214	1	23
1329	KSN	0541000215	2	41
1330	KSN	0541000216	1	50
1331	KSN	0541000217	2	56
1332	KSN	0541000218	2	52
1333	KSN	0541000219	2	57
1334	KSN	0541000220	2	72
1335	KSN	0541000222	1	75
1336	KSN	0541000223	1	72
1337	KSN	0541000224	1	42
1338	KSN	0541000225	1	41
1339	KSN	0541000226	2	65
1340	KSN	0541000227	1	61
1341	KSN	0541000228	2	44
1342	KSN	0541000229	2	70
1343	KSN	0541000230	1	57
1344	KSN	0541000231	1	32
1345	KSN	0541000232	2	60
1346	KSN	0541000233	2	60
1347	KSN	0541000234	1	39
1348	KSN	0541000235	2	66
1349	KSN	0541000236	2	37
1350	KSN	0541000238	2	25
1351	KSN	0541000239	1	26
1352	KSN	0541000240	2	37
1353	KSN	0541000241	2	76
1354	KSN	0541000243	1	45
1355	KSN	0541000244	2	43
1356	KSN	0541000245	2	41
1357	KSN	0541000246	1	52
1358	KSN	0541000247	1	27
1359	KSN	0541000248	2	37
1360	KSN	0541000249	2	40
1361	KSN	0541000250	2	50
1362	KSN	0541000251	1	63
1363	KSN	0541000252	2	50
1364	KSN	0541000253	1	57
1365	KSN	0541000254	1	38
1366	KSN	0541000255	1	57
1367	KSN	0541000256	1	40
1368	KSN	0541000257	2	39
1369	KSN	0541000260	2	56
1370	KSN	0541000261	2	66
1371	KSN	0541000262	1	54
1372	KSN	0541000263	2	34
1373	KSN	0541000265	1	45
1374	KSN	0541000266	2	49
1375	KSN	0541000267	1	30
1376	KSN	0541000268	2	37
1377	KSN	0541000269	2	33
1378	KSN	0541000272	2	45
1379	KSN	0541000273	2	19
1380	KSN	0541000274	2	25
1381	KSN	0541000275	2	29
1382	KSN	0541000276	1	51
1383	KSN	0541000278	2	54
1384	KSN	0541000279	1	50
1385	KSN	0541000280	1	52
1386	KSN	0541000281	2	43
1387	KSN	0541000282	1	26
1388	KSN	0541000283	2	59
1389	KSN	0541000284	2	55
1390	KSN	0541000285	1	59
1391	KSN	0541000286	1	46
1392	KSN	0541000287	2	47
1393	KSN	0541000288	1	44
1394	KSN	0541000289	2	32
1395	KSN	0541000290	1	63
1396	KSN	0541000291	1	45
1397	KSN	0541000292	2	40
1398	KSN	0541000293	2	30
1399	KSN	0541000294	2	75
1400	KSN	0541000295	2	64
1401	KSN	0541000296	1	75
1402	KSN	0541000297	2	77
1403	KSN	0541000298	1	44
1404	KSN	0541000299	2	39
1405	KSN	0541000300	1	55
1406	KSN	0541000301	2	50
1407	KSN	0541000302	2	69
1408	KSN	0541000303	2	53
1409	KSN	0541000304	2	52
1410	KSN	0541000305	2	43
1411	KSN	0541000306	2	52
1412	KSN	0541000307	1	63
1413	KSN	0541000308	2	22
1414	KSN	0541000309	1	40
1415	KSN	0541000310	2	46
1416	KSN	0541000311	2	25
1417	KSN	0541000312	1	46
1418	KSN	0541000313	1	33
1419	KSN	0541000314	2	58
1420	KSN	0541000315	1	57
1421	KSN	0541000316	2	47
1422	KSN	0541000317	2	52
1423	KSN	0541000318	1	35
1424	KSN	0541000319	1	53
1425	KSN	0541000320	1	54
1426	KSN	0541000321	1	28
1427	KSN	0541000322	2	50
1428	KSN	0541000323	1	60
1429	KSN	0541000324	2	38
1430	KSN	0541000325	2	43
1431	KSN	0541000326	2	56
1432	KSN	0541000327	1	18
1433	KSN	0541000328	1	41
1434	KSN	0541000330	1	22
1435	KSN	0541000331	1	32
1436	KSN	0541000332	2	60
1437	KSN	0541000334	1	55
1438	KSN	0541000335	2	33
1439	KSN	0541000336	2	73
1440	KSN	0541000337	1	67
1441	KSN	0541000338	2	56
1442	KSN	0541000339	1	39
1443	KSN	0541000340	2	37
1444	KSN	0541000341	2	38
1445	KSN	0541000342	1	60
1446	KSN	0541000343	2	25
1447	KSN	0541000345	2	51
1448	KSN	0541000346	2	24
1449	KSN	0541000347	2	35
1450	KSN	0541000348	1	44
1451	KSN	0541000349	2	27
1452	KSN	0541000350	1	58
1453	KSN	0541000351	2	50
1454	KSN	0541000352	2	51
1455	KSN	0541000353	1	56
1456	KSN	0541000354	2	26
1457	KSN	0541000355	2	44
1458	KSN	0541000356	1	40
1459	KSN	0541000357	1	43
1460	KSN	0541000358	2	65
1461	KSN	0541000359	2	48
1462	KSN	0541000360	2	65
1463	KSN	0541000361	1	75
1464	KSN	0541000362	2	40
1465	KSN	0541000363	2	52
1466	KSN	0541000364	2	65
1467	KSN	0541000365	2	57
1468	KSN	0541000366	1	55
1469	KSN	0541000367	1	66
1470	KSN	0541000368	1	41
1471	KSN	0541000369	2	66

## Sheet: Exclude-N670
No.	Site	Full PID	Age	Sex
1	KKN	BWM02402	58	2
2	KKN	BWM02403	65	2
3	KKN	BWM02404	54	1
4	KKN	BWM02405	59	1
5	KKN	BWM02406	66	1
6	KKN	BWM02409	55	1
7	KKN	BWM02411	59	1
8	KKN	BWM02412	68	1
9	KKN	BWM02413	68	1
10	KKN	BWM02414	61	1
11	KKN	BWM02415	58	2
12	KKN	BWM02417	55	2
13	KKN	BWM02418	57	2
14	KKN	BWM02420	56	1
15	KKN	BWM02424	57	1
16	KKN	BWM02426	56	1
17	KKN	BWM02427	59	1
18	KKN	BWM02428	57	1
19	KKN	BWM02429	60	1
20	KKN	BWM02432	56	1
21	KKN	BWM02433	58	1
22	KKN	BWM02436	50	2
23	KKN	BWM02004	72	2
24	KKN	BWM02005	59	2
25	KKN	BWM02007	51	2
26	KKN	BWM02008	60	1
27	KKN	BWM02009	66	2
28	KKN	BWM02018	79	1
29	KKN	BWM02021	45	2
30	KKN	BWM02025	77	2
31	KKN	BWM02029	40	1
32	KKN	BWM02033	54	1
33	KKN	BWM02034	49	2
34	KKN	BWM02035	72	2
35	KKN	BWM02036	48	2
36	KKN	BWM02042	49	2
37	KKN	BWM02044	41	2
38	KKN	BWM02046	76	2
39	KKN	BWM02047	68	2
40	KKN	BWM02053	47	2
41	KKN	BWM02054	60	2
42	KKN	BWM02058	65	2
43	KKN	BWM02059	40	1
44	KKN	BWM02061	70	1
45	KKN	BWM02064	47	2
46	KKN	BWM02069	47	2
47	KKN	BWM02075	60	1
48	KKN	BWM02078	43	1
49	KKN	BWM02079	42	2
50	KKN	BWM02091	68	1
51	KKN	BWM02092	42	2
52	KKN	BWM02094	47	1
53	KKN	BWM02095	51	2
54	KKN	BWM02101	46	2
55	KKN	BWM02102	47	1
56	KKN	BWM02124	38	1
57	KKN	BWM02125	73	1
58	KKN	BWM02127	49	2
59	KKN	BWM02129	73	1
60	KKN	BWM02137	79	1
61	KKN	BWM02137	79	1
62	KKN	BWM02138	49	1
63	KKN	BWM02142	56	2
64	KKN	BWM02151	72	2
65	KKN	BWM02154	74	1
66	KKN	BWM02156	65	2
67	KKN	BWM02157	69	1
68	KKN	BWM02161	42	1
69	KKN	BWM02163	72	1
70	KKN	BWM02167	56	1
71	KKN	BWM02172	87	2
72	KKN	BWM02184	65	1
73	KKN	BWM02186	54	2
74	KKN	BWM02187	63	1
75	KKN	BWM02188	61	1
76	KKN	BWM02190	56	1
77	KKN	BWM02192	60	2
78	KKN	BWM02195	60	2
79	KKN	BWM02197	58	1
80	KKN	BWM02199	71	1
81	KKN	BWM02200	65	2
82	KKN	BWM02201	51	2
83	KKN	BWM02215	53	2
84	KKN	BWM02216	55	1
85	KKN	BWM02221	53	2
86	KKN	BWM02222	46	1
87	KKN	BWM02226	49	1
88	KKN	BWM02227	45	2
89	KKN	BWM02231	64	1
90	KKN	BWM02232	52	1
91	KKN	BWM02236	46	1
92	KKN	BWM02248	44	1
93	KKN	BWM02249	38	2
94	KKN	BWM02252	44	2
95	KKN	BWM02257	43	2
96	KKN	BWM02258	60	2
97	KKN	BWM02259	42	1
98	KKN	BWM02261	58	2
99	KKN	BWM02264	57	1
100	KKN	BWM02265	59	2
101	KSN	0540500003	47	1
102	KSN	0540500006	42	2
103	KSN	0540500012	45	2
104	KSN	0540500017	40	2
105	KSN	0540500019	62	1
106	KSN	0540500026	60	1
107	KSN	0540500027	57	1
108	KSN	0540500033	44	2
109	KSN	0540500038	51	2
110	KSN	0540500039	42	1
111	KSN	0540500044	62	2
112	KSN	0540500057	48	2
113	KSN	0540500060	43	1
114	KSN	0540500062	71	2
115	KSN	0540500065	62	2
116	KSN	0540500066	48	2
117	KSN	0540700005	51	1
118	KSN	0540700008	50	2
119	KSN	0540700011	59	1
120	KSN	0540700012	64	1
121	KSN	0540700013	55	1
122	KSN	0540700014	58	1
123	KSN	0540700015	56	1
124	KSN	0540700016	42	2
125	KSN	0540700017	46	1
126	KSN	0540700018	47	1
127	KSN	0540700029	58	1
128	KSN	0540700032	45	2
129	KSN	0540700033	51	2
130	KSN	0540700037	52	1
131	KSN	0540700038	66	2
132	KSN	0540700039	62	1
133	KSN	0540700050	73	2
134	KSN	0540700051	55	2
135	KSN	0540700052	44	2
136	KSN	0540700061	58	1
137	KSN	0540700063	64	2
138	KSN	0540700064	54	2
139	KSN	0540700066	53	1
140	KSN	0540700069	48	1
141	KSN	0540700075	52	1
142	KSN	0540700076	45	2
143	KSN	0540700086	51	2
144	KSN	0541000002	71	1
145	KSN	0541000007	45	2
146	KSN	0541000013	63	2
147	KSN	0541000016	61	1
148	KSN	0541000017	46	1
149	KSN	0541000018	46	2
150	KSN	0541000029	54	2
151	KSN	0541000030	59	2
152	KSN	0541000031	55	1
153	KSN	0541000033	57	1
154	KSN	0541000034	48	1
155	KSN	0541000035	49	2
156	KSN	0541000036	41	2
157	KSN	0541000039	49	1
158	KSN	0541000042	51	1
159	KSN	0541000043	45	1
160	KSN	0541000045	44	1
161	KSN	0541000046	47	1
162	KSN	0541000047	45	1
163	KSN	0540500067	35	1
164	KSN	0540500069	55	2
165	KSN	0540500070	60	1
166	KSN	0540500071	56	1
167	KSN	0540500073	63	1
168	KSN	0540500075	55	2
169	KSN	0540500076	54	2
170	KSN	0540500078	57	1
171	KSN	0540500079	76	1
172	KSN	0540500080	67	1
173	KSN	0540500082	57	2
174	KSN	0540500083	66	2
175	KSN	0540500085	61	2
176	KSN	0540500091	45	1
177	KSN	0540700087	50	1
178	KSN	0540700092	50	1
179	KSN	0540700093	54	1
180	KSN	0540700094	26	1
181	KSN	0540700098	63	1
182	KSN	0540700101	49	1
183	KSN	0540700106	55	2
184	KSN	0540700113	56	2
185	KSN	0540700114	46	2
186	KSN	0540700115	59	1
187	KSN	0540700119	50	1
188	KSN	0540700120	51	1
189	KSN	0540700126	61	1
190	KSN	0541000048	61	1
191	KSN	0541000049	51	1
192	KSN	0541000053	69	2
193	KSN	0541000056	52	2
194	KSN	0541000057	20	1
195	KSN	0541000058	54	2
196	KSN	0541000059	52	2
197	KSN	0541000060	54	1
198	KSN	0541000061	41	2
199	KSN	0541000062	39	1
200	KSN	0541000066	46	1
201	KSN	0541000067	43	2
202	KSN	0541000070	82	1
203	KSN	0541000071	42	2
204	KSN	0541000072	68	2
205	KSN	0541000073	36	2
206	KSN	0541000074	62	2
207	KSN	0541000076	49	1
208	KSN	0541000077	61	1
209	KSN	0541000078	50	1
210	KSN	0541000080	48	2
211	KSN	0541000081	76	2
212	KSN	0541000083	71	1
213	KSN	0541000084	49	1
214	KSN	0541000085	55	2
215	KSN	0541000086	48	2
216	KSN	0541000088	16	1
217	KSN	0541000089	51	2
218	KSN	0540500092	43	1
219	KSN	0540500094	48	2
220	KSN	0540500095	49	2
221	KSN	0540500096	70	2
222	KSN	0540500100	43	1
223	KSN	0540500103	58	1
224	KSN	0540500104	37	2
225	KSN	0540500107	49	1
226	KSN	0540500109	54	2
227	KSN	0540500114	40	1
228	KSN	0540500115	63	1
229	KSN	0540500117	50	1
230	KSN	0540500128	48	2
231	KSN	0540500130	48	2
232	KSN	0540500134	55	1
233	KSN	0540500140	52	1
234	KSN	0540500141	49	2
235	KSN	0540700128	46	2
236	KSN	0540700131	55	2
237	KSN	0540700135	43	2
238	KSN	0540700136	74	1
239	KSN	0540700137	51	2
240	KSN	0540700140	70	1
241	KSN	0540700141	43	1
242	KSN	0540700146	48	2
243	KSN	0540700147	42	2
244	KSN	0540700151	61	1
245	KSN	0540700153	47	2
246	KSN	0540700157	74	1
247	KSN	0540700161	55	1
248	KSN	0540700163	61	2
249	KSN	0540700164	62	2
250	KSN	0540700165	50	1
251	KSN	0540700166	56	1
252	KSN	0540700167	66	1
253	KSN	0540700168	57	1
254	KSN	0540700169	67	1
255	KSN	0540700170	49	2
256	KSN	0540700171	44	1
257	KSN	0540700172	33	1
258	KSN	0540700173	65	1
259	KSN	0541000090	59	1
260	KSN	0541000091	47	1
261	KSN	0541000092	28	1
262	KSN	0541000093	33	1
263	KSN	0541000094	30	1
264	KSN	0541000095	51	2
265	KSN	0541000097	30	2
266	KSN	0541000098	29	1
267	KSN	0541000099	80	1
268	KSN	0541000102	53	2
269	KSN	0541000103	68	2
270	KSN	0541000107	46	1
271	KSN	0541000109	53	1
272	KSN	0541000110	56	2
273	KSN	0541000111	25	1
274	KSN	0541000116	62	1
275	KSN	0541000117	55	1
276	KSN	0541000120	56	2
277	KSN	0541000121	33	2
278	KSN	0541000125	53	1
279	KSN	0541000126	41	1
280	KSN	0541000127	50	1
281	KSN	0541000129	48	2
282	KSN	0541000130	48	1
283	KSN	0541000131	57	2
284	KSN	0541000132	43	1
285	KSN	0541000134	58	1
286	KSN	0541000136	42	2
287	KSN	0541000138	39	2
288	KSN	0541000142	41	2
289	KSN	0541000143	49	1
290	KSN	0541000145	51	1
291	KSN	0541000146	41	2
292	KSN	0541000147	51	2
293	KSN	0541000149	30	2
294	KSN	0541000152	47	2
295	KSN	0540500143	60	1
296	KSN	0540500149	54	1
297	KSN	0540500150	49	1
298	KSN	0540500151	60	2
299	KSN	0540500153	58	1
300	KSN	0540500162	57	1
301	KSN	0540500165	43	2
302	KSN	0540500166	50	1
303	KSN	0540500169	66	1
304	KSN	0540500174	61	2
305	KSN	0540500187	48	1
306	KSN	0540500190	62	2
307	KSN	0540500191	62	2
308	KSN	0540500192	68	1
309	KSN	0540500193	63	1
310	KSN	0540500198	24	1
311	KSN	0540500202	41	1
312	KSN	0540500206	45	2
313	KSN	0540500208	63	1
314	KSN	0540500209	21	1
315	KSN	0540500220	53	1
316	KSN	0540500222	54	2
317	KSN	0540500225	53	2
318	KSN	0540500226	60	1
319	KSN	0540500227	72	1
320	KSN	0540500234	49	2
321	KSN	0540500235	70	2
322	KSN	0540500239	63	1
323	KSN	0540500241	52	2
324	KSN	0540500242	57	2
325	KSN	0540500243	56	1
326	KSN	0540500249	50	2
327	KSN	0540500252	29	2
328	KSN	0540500253	52	1
329	KSN	0540500254	53	1
330	KSN	0540700174	65	2
331	KSN	0540700175	47	2
332	KSN	0540700176	51	1
333	KSN	0540700177	53	2
334	KSN	0540700178	40	1
335	KSN	0540700179	41	2
336	KSN	0540700180	69	1
337	KSN	0540700181	46	1
338	KSN	0540700182	41	1
339	KSN	0540700183	37	1
340	KSN	0540700184	36	2
341	KSN	0540700185	53	2
342	KSN	0540700186	58	2
343	KSN	0540700187	58	2
344	KSN	0540700188	25	2
345	KSN	0540700189	50	2
346	KSN	0540700191	52	2
347	KSN	0540700192	32	1
348	KSN	0540700193	49	1
349	KSN	0540700196	48	1
350	KSN	0540700198	57	1
351	KSN	0540700199	60	1
352	KSN	0540700204	55	1
353	KSN	0540700214	34	2
354	KSN	0540700216	45	2
355	KSN	0540700219	37	2
356	KSN	0540700220	46	1
357	KSN	0540700221	56	2
358	KSN	0540700223	45	1
359	KSN	0541000153	65	2
360	KSN	0541000154	65	2
361	KSN	0541000155	44	2
362	KSN	0541000156	61	2
363	KSN	0541000157	66	2
364	KSN	0541000159	47	1
365	KSN	0541000160	48	1
366	KSN	0541000161	59	2
367	KSN	0541000162	50	1
368	KSN	0541000164	49	2
369	KSN	0541000165	70	2
370	KSN	0541000168	45	2
371	KSN	0541000169	46	1
372	KSN	0541000170	52	2
373	KSN	0541000172	53	1
374	KSN	0541000174	34	2
375	KSN	0541000176	49	1
376	KSN	0541000178	42	1
377	KSN	0541000179	49	1
378	KSN	0541000181	46	2
379	KSN	0541000182	57	1
380	KSN	0541000183	54	1
381	KSN	0541000184	49	2
382	KSN	0541000186	50	2
383	KSN	0541000187	53	2
384	KSN	0541000188	62	2
385	KSN	0541000189	42	2
386	KSN	0541000190	61	2
387	KSN	0541000191	49	2
388	KSN	0541000192	42	2
389	KSN	0541000195	70	2
390	KSN	0541000198	48	1
391	KSN	0540500258	39	1
392	KSN	0540500261	47	2
393	KSN	0540500263	43	1
394	KSN	0540500265	49	2
395	KSN	0540500267	47	1
396	KSN	0540500273	63	2
397	KSN	0540500274	36	1
398	KSN	0540500289	43	2
399	KSN	0540500290	56	1
400	KSN	0540500291	50	1
401	KSN	0540500293	78	2
402	KSN	0540500294	71	1
403	KSN	0540500307	40	2
404	KSN	0540700226	44	2
405	KSN	0540700232	53	1
406	KSN	0540700233	46	2
407	KSN	0540700234	59	1
408	KSN	0540700235	43	2
409	KSN	0540700239	48	2
410	KSN	0540700240	46	2
411	KSN	0540700241	56	2
412	KSN	0540700242	75	1
413	KSN	0540700245	57	1
414	KSN	0540700246	42	2
415	KSN	0540700253	68	1
416	KSN	0540700255	82	1
417	KSN	0540700263	50	1
418	KSN	0540700265	60	2
419	KSN	0540700268	58	1
420	KSN	0540700269	47	2
421	KSN	0540700270	68	1
422	KSN	0540700274	49	1
423	KSN	0540700275	63	2
424	KSN	0540700276	43	2
425	KSN	0540700277	38	1
426	KSN	0540700281	74	1
427	KSN	0540700282	35	1
428	KSN	0540700283	44	1
429	KSN	0540700284	50	1
430	KSN	0541000203	48	2
431	KSN	0541000206	72	2
432	KSN	0541000208	48	1
433	KSN	0541000209	46	2
434	KSN	0541000210	53	1
435	KSN	0541000211	55	2
436	KSN	0541000214	23	1
437	KSN	0541000216	50	1
438	KSN	0541000217	56	2
439	KSN	0541000218	52	2
440	KSN	0541000219	57	2
441	KSN	0541000224	42	1
442	KSN	0541000225	41	1
443	KSN	0541000226	65	2
444	KSN	0541000227	61	1
445	KSN	0541000228	44	2
446	KSN	0541000229	70	2
447	KSN	0541000231	32	1
448	KSN	0541000232	60	2
449	KSN	0541000233	60	2
450	KSN	0541000234	39	1
451	KSN	0541000235	66	2
452	KSN	0541000241	76	2
453	KSN	0541000243	45	1
454	KSN	0541000248	37	2
455	KSN	0541000251	63	1
456	KSN	0541000252	50	2
457	KSN	0541000253	57	1
458	KSN	0541000254	38	1
459	KSN	0541000255	57	1
460	KSN	0541000256	40	1
461	KSN	0541000257	39	2
462	KSN	0541000260	56	2
463	KSN	0541000261	66	2
464	KSN	0540500311	32	2
465	KSN	0540500312	61	1
466	KSN	0540500318	51	1
467	KSN	0540500334	68	2
468	KSN	0540500336	46	2
469	KSN	0540500337	46	2
470	KSN	0540500342	68	2
471	KSN	0540500355	74	1
472	KSN	0540500356	55	1
473	KSN	0540500357	58	1
474	KSN	0540500358	56	1
475	KSN	0540500359	70	1
476	KSN	0540500362	43	2
477	KSN	0540500363	38	1
478	KSN	0540500364	60	2
479	KSN	0540500365	49	2
480	KSN	0540500367	48	2
481	KSN	0540500368	50	2
482	KSN	0540500371	59	2
483	KSN	0540500372	48	1
484	KSN	0540500375	53	1
485	KSN	0540500378	40	2
486	KSN	0540500381	65	1
487	KSN	0540500382	52	1
488	KSN	0540500397	54	1
489	KSN	0540700287	55	2
490	KSN	0540700296	60	1
491	KSN	0540700301	64	2
492	KSN	0540700307	46	1
493	KSN	0540700309	40	1
494	KSN	0540700310	51	2
495	KSN	0540700311	58	1
496	KSN	0540700315	51	1
497	KSN	0540700318	38	1
498	KSN	0540700322	39	1
499	KSN	0540700324	56	1
500	KSN	0540700325	63	2
501	KSN	0540700327	51	2
502	KSN	0540700329	48	1
503	KSN	0540700330	60	1
504	KSN	0540700332	50	2
505	KSN	0540700334	42	2
506	KSN	0540700336	25	1
507	KSN	0540700339	48	1
508	KSN	0540700342	52	2
509	KSN	0540700344	54	1
510	KSN	0540700346	39	2
511	KSN	0540700347	49	1
512	KSN	0540700348	44	2
513	KSN	0540700353	49	1
514	KSN	0540700355	43	2
515	KSN	0540700357	44	2
516	KSN	0540700358	50	1
517	KSN	0540700360	46	2
518	KSN	0541000266	49	2
519	KSN	0541000267	30	1
520	KSN	0541000268	37	2
521	KSN	0541000269	33	2
522	KSN	0541000272	45	2
523	KSN	0541000273	19	2
524	KSN	0541000274	25	2
525	KSN	0541000275	29	2
526	KSN	0541000276	51	1
527	KSN	0541000278	54	2
528	KSN	0541000280	52	1
529	KSN	0541000283	59	2
530	KSN	0541000284	55	2
531	KSN	0541000285	59	1
532	KSN	0541000287	47	2
533	KSN	0541000288	44	1
534	KSN	0541000289	32	2
535	KSN	0541000290	63	1
536	KSN	0541000292	40	2
537	KSN	0541000293	30	2
538	KSN	0541000294	75	2
539	KSN	0541000296	75	1
540	KSN	0541000297	77	2
541	KSN	0541000302	69	2
542	KSN	0541000304	52	2
543	KSN	0541000307	63	1
544	KSN	0541000308	22	2
545	KSN	0541000309	40	1
546	KSN	0541000312	46	1
547	KSN	0541000314	58	2
548	KSN	0541000315	57	1
549	KSN	0541000317	52	2
550	KSN	0541000322	50	2
551	KSN	0541000323	60	1
552	KSN	0541000324	38	2
553	KSN	0541000325	43	2
554	KSN	0541000326	56	2
555	KSN	0541000327	18	1
556	KSN	0541000332	60	2
557	KSN	0541000334	55	1
558	KSN	0541000336	73	2
559	KSN	0541000337	67	1
560	KSN	0541000338	56	2
561	KSN	0541000342	60	1
562	KSN	0541000345	51	2
563	KSN	0541000346	24	2
564	KSN	0541000348	44	1
565	KSN	0541000350	58	1
566	KSN	0541000352	51	2
567	KSN	0541000355	44	2
568	KSN	0541000358	65	2
569	KSN	0541000360	65	2
570	KSN	0541000361	75	1
571	KSN	0541000363	52	2
572	KSN	0541000364	65	2
573	KSN	0541000365	57	2
574	KSN	0541000366	55	1
575	KSN	0541000367	66	1
576	KSN	0541000369	66	2
577	KKN	0425300002	44	2
578	KKN	0425300010	51	1
579	KKN	0425300011	58	2
580	KKN	0425300013	45	1
581	KKN	0425300016	49	1
582	KKN	0425300017	29	1
583	KKN	0425300020	58	1
584	KKN	0425300023	62	1
585	KKN	0425300024	43	2
586	KKN	0425300025	52	1
587	KKN	0425300026	74	2
588	KKN	0425300028	29	1
589	KKN	0425300030	52	1
590	KKN	0425300039	26	2
591	KKN	0425300045	70	2
592	KKN	0425300047	26	2
593	KKN	0425300053	37	2
594	KKN	0425300054	37	1
595	KKN	0425300070	61	1
596	KKN	0425300080	58	2
597	KKN	0425300082	41	1
598	KKN	0425300083	71	1
599	KKN	0425300086	71	2
600	KKN	0425300089	62	2
601	KKN	0425300095	53	2
602	KKN	0425300096	62	2
603	KKN	0425300097	54	2
604	KKN	0425300098	66	2
605	KKN	0425300117	74	1
606	KKN	0425300126	24	2
607	KKN	0425300132	30	1
608	KKN	0425300133	43	1
609	KKN	0425300134	49	1
610	KKN	0425300135	43	2
611	KKN	0425300136	66	2
612	KKN	0425300137	31	1
613	KKN	0425300138	44	2
614	KKN	0425300139	57	1
615	KKN	0425300141	72	1
616	KKN	0425300142	66	1
617	KKN	0425300144	57	2
618	KKN	0425300145	58	2
619	KKN	0425300146	16	1
620	KKN	0425300147	40	2
621	KKN	0425300149	63	2
622	KKN	0425300151	43	1
623	KKN	0425300152	47	1
624	KKN	0425300153	33	2
625	KKN	0425300156	65	2
626	KKN	0425300159	66	2
627	KKN	0425300164	58	2
628	KKN	0425300171	18	2
629	KKN	0425300172	22	1
630	KKN	0425300175	51	2
631	KKN	0425300176	55	1
632	KKN	0425300177	49	1
633	KKN	0425300178	45	2
634	KKN	0425300179	64	2
635	KKN	0425300180	46	1
636	KKN	0425300181	31	2
637	KKN	0425300182	59	2
638	KKN	0425300188	21	1
639	KKN	0425300191	61	2
640	KKN	0425300199	21	2
641	KKN	0425300203	57	2
642	KKN	0425300204	40	2
643	KKN	0425300210	47	2
644	KKN	0425300215	67	2
645	KKN	0425300216	32	1
646	KKN	0425300217	21	2
647	KKN	0425300219	56	2
648	KKN	0425300220	39	2
649	KKN	0425300221	22	1
650	KKN	0425300229	79	2
651	KKN	0425300230	82	2
652	KKN	0425300232	59	1
653	KKN	0425300233	76	1
654	KKN	0425300234	72	2
655	KKN	0425300235	54	2
656	KKN	0425300236	62	2
657	KKN	0425300240	74	1
658	KKN	0425300242	60	1
659	KKN	0425300243	44	2
660	KKN	0425300244	51	2
661	KKN	0425300246	60	1
662	KKN	0425300247	62	2
663	KKN	0425300248	61	2
664	KKN	0425300262	64	1
665	KKN	0425300264	60	2
666	KKN	0425300265	40	2
667	KKN	0425300266	44	1
668	KKN	0425300267	65	1
669	KKN	0425300271	75	2
670	KKN	0425300272	55	1

## Sheet: Include-N801
No.	Site	Full PID	Sex	Age
1	KKN	0425300001	2	50
2	KKN	0425300003	2	61
3	KKN	0425300004	2	50
4	KKN	0425300005	1	45
5	KKN	0425300006	2	64
6	KKN	0425300007	2	62
7	KKN	0425300008	1	54
8	KKN	0425300009	1	58
9	KKN	0425300012	2	57
10	KKN	0425300014	2	58
11	KKN	0425300015	2	52
12	KKN	0425300018	1	65
13	KKN	0425300019	2	63
14	KKN	0425300021	2	42
15	KKN	0425300022	1	61
16	KKN	0425300027	2	50
17	KKN	0425300029	2	73
18	KKN	0425300031	1	50
19	KKN	0425300032	1	53
20	KKN	0425300033	2	61
21	KKN	0425300034	2	52
22	KKN	0425300035	1	58
23	KKN	0425300036	2	70
24	KKN	0425300037	1	57
25	KKN	0425300038	1	50
26	KKN	0425300040	2	67
27	KKN	0425300041	1	61
28	KKN	0425300042	2	79
29	KKN	0425300043	2	52
30	KKN	0425300044	2	54
31	KKN	0425300046	1	34
32	KKN	0425300048	2	49
33	KKN	0425300049	1	57
34	KKN	0425300050	1	51
35	KKN	0425300051	1	59
36	KKN	0425300052	2	46
37	KKN	0425300055	2	51
38	KKN	0425300056	1	56
39	KKN	0425300057	1	68
40	KKN	0425300058	1	63
41	KKN	0425300059	2	52
42	KKN	0425300060	1	54
43	KKN	0425300061	2	50
44	KKN	0425300062	1	67
45	KKN	0425300063	2	42
46	KKN	0425300064	2	57
47	KKN	0425300065	2	64
48	KKN	0425300066	2	59
49	KKN	0425300067	2	52
50	KKN	0425300068	1	58
51	KKN	0425300069	2	55
52	KKN	0425300071	1	61
53	KKN	0425300072	2	58
54	KKN	0425300073	1	54
55	KKN	0425300074	2	54
56	KKN	0425300075	1	58
57	KKN	0425300076	2	56
58	KKN	0425300077	1	62
59	KKN	0425300078	1	69
60	KKN	0425300079	2	53
61	KKN	0425300081	2	58
62	KKN	0425300084	1	51
63	KKN	0425300085	2	52
64	KKN	0425300087	1	68
65	KKN	0425300088	1	55
66	KKN	0425300090	1	72
67	KKN	0425300091	2	69
68	KKN	0425300092	2	47
69	KKN	0425300093	1	50
70	KKN	0425300094	1	66
71	KKN	0425300099	2	44
72	KKN	0425300100	1	46
73	KKN	0425300101	1	40
74	KKN	0425300102	2	64
75	KKN	0425300103	1	52
76	KKN	0425300104	2	49
77	KKN	0425300105	2	65
78	KKN	0425300106	2	61
79	KKN	0425300107	1	72
80	KKN	0425300108	2	62
81	KKN	0425300109	2	50
82	KKN	0425300110	2	39
83	KKN	0425300111	1	56
84	KKN	0425300112	2	55
85	KKN	0425300113	1	22
86	KKN	0425300114	1	45
87	KKN	0425300115	2	43
88	KKN	0425300116	1	50
89	KKN	0425300118	2	70
90	KKN	0425300119	1	61
91	KKN	0425300120	1	72
92	KKN	0425300121	2	41
93	KKN	0425300122	2	54
94	KKN	0425300123	2	52
95	KKN	0425300124	1	50
96	KKN	0425300125	2	48
97	KKN	0425300127	1	31
98	KKN	0425300128	1	67
99	KKN	0425300129	1	40
100	KKN	0425300130	2	36
101	KKN	0425300131	1	67
102	KKN	0425300140	2	55
103	KKN	0425300143	1	62
104	KKN	0425300148	2	60
105	KKN	0425300150	1	62
106	KKN	0425300154	2	68
107	KKN	0425300155	2	68
108	KKN	0425300157	2	56
109	KKN	0425300158	2	53
110	KKN	0425300160	2	65
111	KKN	0425300161	1	66
112	KKN	0425300162	1	62
113	KKN	0425300163	2	66
114	KKN	0425300165	2	77
115	KKN	0425300166	1	61
116	KKN	0425300167	2	59
117	KKN	0425300168	2	59
118	KKN	0425300169	2	51
119	KKN	0425300170	2	29
120	KKN	0425300173	2	74
121	KKN	0425300174	1	51
122	KKN	0425300183	1	63
123	KKN	0425300184	2	61
124	KKN	0425300185	1	56
125	KKN	0425300186	1	23
126	KKN	0425300187	2	52
127	KKN	0425300189	1	58
128	KKN	0425300190	2	58
129	KKN	0425300192	1	77
130	KKN	0425300193	2	69
131	KKN	0425300194	2	72
132	KKN	0425300195	2	71
133	KKN	0425300196	2	66
134	KKN	0425300197	2	67
135	KKN	0425300198	2	44
136	KKN	0425300200	2	68
137	KKN	0425300201	2	59
138	KKN	0425300202	1	56
139	KKN	0425300205	1	62
140	KKN	0425300206	2	43
141	KKN	0425300207	1	43
142	KKN	0425300208	2	59
143	KKN	0425300209	1	63
144	KKN	0425300211	2	74
145	KKN	0425300212	2	58
146	KKN	0425300213	2	41
147	KKN	0425300214	1	43
148	KKN	0425300218	1	67
149	KKN	0425300222	2	71
150	KKN	0425300223	2	59
151	KKN	0425300224	1	65
152	KKN	0425300225	2	62
153	KKN	0425300226	2	68
154	KKN	0425300227	2	62
155	KKN	0425300228	2	70
156	KKN	0425300231	1	57
157	KKN	0425300237	2	59
158	KKN	0425300238	2	68
159	KKN	0425300239	2	46
160	KKN	0425300241	2	52
161	KKN	0425300245	1	65
162	KKN	0425300249	2	42
163	KKN	0425300250	2	44
164	KKN	0425300251	1	39
165	KKN	0425300252	1	64
166	KKN	0425300253	1	26
167	KKN	0425300254	2	24
168	KKN	0425300255	2	50
169	KKN	0425300256	2	62
170	KKN	0425300257	2	51
171	KKN	0425300258	2	57
172	KKN	0425300259	2	49
173	KKN	0425300260	2	47
174	KKN	0425300261	1	56
175	KKN	0425300263	2	58
176	KKN	0425300268	2	62
177	KKN	0425300269	1	56
178	KKN	0425300270	2	68
179	KKN	BWM02400	1	39
180	KKN	BWM02401	1	37
181	KKN	BWM02407	2	39
182	KKN	BWM02408	1	36
183	KKN	BWM02410	2	23
184	KKN	BWM02416	1	23
185	KKN	BWM02419	1	29
186	KKN	BWM02421	1	38
187	KKN	BWM02422	1	51
188	KKN	BWM02423	1	70
189	KKN	BWM02425	1	67
190	KKN	BWM02430	1	37
191	KKN	BWM02431	2	33
192	KKN	BWM02434	1	36
193	KKN	BWM02435	1	40
194	KKN	BWM02437	1	30
195	KKN	BWM02006	2	72
196	KKN	BWM02010	2	60
197	KKN	BWM02011	2	52
198	KKN	BWM02012	1	45
199	KKN	BWM02038	2	47
200	KKN	BWM02048	2	61
201	KKN	BWM02051	2	60
202	KKN	BWM02056	2	56
203	KKN	BWM02068	2	73
204	KKN	BWM02071	2	59
205	KKN	BWM02077	2	57
206	KKN	BWM02080	1	51
207	KKN	BWM02081	2	62
208	KKN	BWM02082	1	68
209	KKN	BWM02083	2	58
210	KKN	BWM02085	2	64
211	KKN	BWM02086	2	43
212	KKN	BWM02089	2	66
213	KKN	BWM02093	2	46
214	KKN	BWM02096	1	64
215	KKN	BWM02098	2	53
216	KKN	BWM02106	2	69
217	KKN	BWM02107	1	69
218	KKN	BWM02110	1	43
219	KKN	BWM02111	2	42
220	KKN	BWM02115	2	53
221	KKN	BWM02128	2	72
222	KKN	BWM02133	2	53
223	KKN	BWM02149	2	60
224	KKN	BWM02152	2	67
225	KKN	BWM02162	2	70
226	KKN	BWM02164	2	77
227	KKN	BWM02165	2	70
228	KKN	BWM02169	2	57
229	KKN	BWM02171	1	50
230	KKN	BWM02173	2	51
231	KKN	BWM02175	2	41
232	KKN	BWM02179	1	58
233	KKN	BWM02180	2	51
234	KKN	BWM02182	1	64
235	KKN	BWM02183	2	62
236	KKN	BWM02185	2	58
237	KKN	BWM02196	1	61
238	KKN	BWM02204	2	58
239	KKN	BWM02219	2	48
240	KKN	BWM02223	1	63
241	KKN	BWM02229	2	52
242	KKN	BWM02230	2	54
243	KKN	BWM02233	1	61
244	KKN	BWM02234	2	56
245	KKN	BWM02237	1	48
246	KKN	BWM02239	1	52
247	KKN	BWM02243	1	47
248	KKN	BWM02244	2	41
249	KKN	BWM02246	1	50
250	KKN	BWM02253	1	64
251	KKN	BWM02256	2	55
252	KKN	BWM02269	2	63
253	KKN	BWM02281	1	47
254	KKN	BWM02282	2	45
255	KSN	540500004	1	41
256	KSN	540500007	2	41
257	KSN	540500008	2	48
258	KSN	540500009	2	45
259	KSN	540500010	2	44
260	KSN	540500015	1	49
261	KSN	540500018	2	48
262	KSN	540500021	1	55
263	KSN	540500032	1	55
264	KSN	540500034	2	59
265	KSN	540500035	1	54
266	KSN	540500036	2	51
267	KSN	540500041	1	48
268	KSN	540500046	2	59
269	KSN	540500048	2	44
270	KSN	540500050	1	53
271	KSN	540500051	2	53
272	KSN	540500052	2	71
273	KSN	540500053	2	56
274	KSN	540500054	1	58
275	KSN	540500055	2	67
276	KSN	540500056	2	81
277	KSN	540500059	1	76
278	KSN	540500061	2	61
279	KSN	540500063	2	47
280	KSN	540500064	1	41
281	KSN	540500068	1	52
282	KSN	540500072	2	57
283	KSN	540500074	1	67
284	KSN	540500077	2	71
285	KSN	540500081	2	56
286	KSN	540500084	1	49
287	KSN	540500086	2	62
288	KSN	540500087	2	59
289	KSN	540500088	2	58
290	KSN	540500089	2	46
291	KSN	540500090	1	65
292	KSN	540500093	2	37
293	KSN	540500097	2	64
294	KSN	540500098	2	50
295	KSN	540500099	1	71
296	KSN	540500101	2	44
297	KSN	540500102	1	47
298	KSN	540500105	1	58
299	KSN	540500106	1	51
300	KSN	540500108	1	59
301	KSN	540500110	1	56
302	KSN	540500111	2	64
303	KSN	540500112	1	55
304	KSN	540500113	2	52
305	KSN	540500118	2	55
306	KSN	540500119	2	67
307	KSN	540500121	1	58
308	KSN	540500122	2	44
309	KSN	540500124	1	69
310	KSN	540500125	1	58
311	KSN	540500126	2	46
312	KSN	540500127	1	59
313	KSN	540500131	1	74
314	KSN	540500132	2	75
315	KSN	540500133	2	48
316	KSN	540500135	1	48
317	KSN	540500136	2	40
318	KSN	540500137	1	60
319	KSN	540500138	2	59
320	KSN	540500139	1	45
321	KSN	540500142	2	46
322	KSN	540500145	1	61
323	KSN	540500146	1	47
324	KSN	540500147	2	48
325	KSN	540500148	2	44
326	KSN	540500152	1	51
327	KSN	540500154	1	59
328	KSN	540500155	2	46
329	KSN	540500156	1	54
330	KSN	540500157	2	57
331	KSN	540500158	2	44
332	KSN	540500159	2	45
333	KSN	540500160	1	54
334	KSN	540500161	1	45
335	KSN	540500164	2	41
336	KSN	540500167	2	62
337	KSN	540500168	2	58
338	KSN	540500170	2	39
339	KSN	540500171	2	49
340	KSN	540500172	1	54
341	KSN	540500173	1	55
342	KSN	540500175	2	47
343	KSN	540500176	1	51
344	KSN	540500177	2	51
345	KSN	540500178	1	41
346	KSN	540500179	1	58
347	KSN	540500180	2	44
348	KSN	540500181	1	58
349	KSN	540500182	2	60
350	KSN	540500186	1	46
351	KSN	540500188	1	47
352	KSN	540500189	2	52
353	KSN	540500194	2	64
354	KSN	540500195	1	55
355	KSN	540500196	2	58
356	KSN	540500197	2	48
357	KSN	540500199	2	42
358	KSN	540500200	1	53
359	KSN	540500201	1	21
360	KSN	540500203	2	24
361	KSN	540500204	1	63
362	KSN	540500205	2	36
363	KSN	540500207	2	50
364	KSN	540500210	1	54
365	KSN	540500211	1	50
366	KSN	540500212	2	53
367	KSN	540500213	2	43
368	KSN	540500214	1	58
369	KSN	540500215	2	51
370	KSN	540500216	1	38
371	KSN	540500217	1	47
372	KSN	540500218	1	53
373	KSN	540500219	2	39
374	KSN	540500221	1	69
375	KSN	540500223	2	51
376	KSN	540500224	2	56
377	KSN	540500228	2	64
378	KSN	540500229	2	59
379	KSN	540500230	2	61
380	KSN	540500231	1	56
381	KSN	540500232	2	43
382	KSN	540500233	2	50
383	KSN	540500236	2	49
384	KSN	540500237	2	35
385	KSN	540500238	2	50
386	KSN	540500240	1	70
387	KSN	540500244	2	41
388	KSN	540500245	2	79
389	KSN	540500246	2	41
390	KSN	540500247	1	44
391	KSN	540500248	2	35
392	KSN	540500250	1	65
393	KSN	540500251	2	53
394	KSN	540500255	1	67
395	KSN	540500256	2	60
396	KSN	540500257	1	56
397	KSN	540500259	2	61
398	KSN	540500260	2	50
399	KSN	540500262	1	58
400	KSN	540500264	2	44
401	KSN	540500266	1	47
402	KSN	540500268	2	58
403	KSN	540500269	1	55
404	KSN	540500270	1	64
405	KSN	540500271	2	45
406	KSN	540500272	1	40
407	KSN	540500275	1	58
408	KSN	540500276	2	48
409	KSN	540500277	1	50
410	KSN	540500278	2	48
411	KSN	540500279	1	62
412	KSN	540500280	1	53
413	KSN	540500281	1	47
414	KSN	540500282	1	74
415	KSN	540500283	2	53
416	KSN	540500284	1	47
417	KSN	540500285	1	73
418	KSN	540500286	1	43
419	KSN	540500287	2	47
420	KSN	540500288	2	51
421	KSN	540500292	1	54
422	KSN	540500295	1	60
423	KSN	540500296	1	61
424	KSN	540500297	2	53
425	KSN	540500298	1	63
426	KSN	540500299	1	46
427	KSN	540500300	1	57
428	KSN	540500301	1	46
429	KSN	540500302	2	42
430	KSN	540500303	2	57
431	KSN	540500304	1	53
432	KSN	540500305	2	59
433	KSN	540500306	2	48
434	KSN	540500308	1	61
435	KSN	540500309	2	54
436	KSN	540500310	1	44
437	KSN	540500313	2	63
438	KSN	540500314	1	63
439	KSN	540500315	2	26
440	KSN	540500316	1	51
441	KSN	540500317	2	47
442	KSN	540500319	2	33
443	KSN	540500320	1	44
444	KSN	540500321	1	53
445	KSN	540500322	1	70
446	KSN	540500323	1	76
447	KSN	540500324	1	49
448	KSN	540500325	1	43
449	KSN	540500326	2	30
450	KSN	540500327	2	56
451	KSN	540500328	2	69
452	KSN	540500329	2	42
453	KSN	540500330	2	54
454	KSN	540500331	2	53
455	KSN	540500332	2	36
456	KSN	540500333	1	66
457	KSN	540500335	2	62
458	KSN	540500338	2	41
459	KSN	540500339	1	45
460	KSN	540500340	1	44
461	KSN	540500341	1	47
462	KSN	540500343	1	57
463	KSN	540500344	2	43
464	KSN	540500345	2	38
465	KSN	540500346	2	45
466	KSN	540500347	2	54
467	KSN	540500348	2	61
468	KSN	540500349	1	61
469	KSN	540500350	1	44
470	KSN	540500351	2	43
471	KSN	540500352	2	26
472	KSN	540500353	2	44
473	KSN	540500354	2	68
474	KSN	540500360	1	51
475	KSN	540500366	2	57
476	KSN	540500369	1	52
477	KSN	540500370	2	63
478	KSN	540500373	1	43
479	KSN	540500374	2	56
480	KSN	540500376	1	44
481	KSN	540700002	1	56
482	KSN	540700003	2	46
483	KSN	540700004	2	58
484	KSN	540700006	2	58
485	KSN	540700007	1	55
486	KSN	540700009	1	56
487	KSN	540700010	2	57
488	KSN	540700019	1	55
489	KSN	540700020	1	61
490	KSN	540700021	1	51
491	KSN	540700022	1	47
492	KSN	540700023	2	58
493	KSN	540700024	2	58
494	KSN	540700025	2	51
495	KSN	540700026	2	48
496	KSN	540700027	1	61
497	KSN	540700028	2	40
498	KSN	540700031	2	70
499	KSN	540700034	2	40
500	KSN	540700035	1	49
501	KSN	540700040	2	51
502	KSN	540700041	1	64
503	KSN	540700042	1	62
504	KSN	540700043	1	41
505	KSN	540700044	2	54
506	KSN	540700045	1	62
507	KSN	540700046	2	53
508	KSN	540700047	1	54
509	KSN	540700048	2	61
510	KSN	540700049	2	59
511	KSN	540700053	2	53
512	KSN	540700054	1	60
513	KSN	540700055	1	49
514	KSN	540700056	2	43
515	KSN	540700057	1	52
516	KSN	540700058	2	44
517	KSN	540700059	1	65
518	KSN	540700060	1	66
519	KSN	540700062	2	56
520	KSN	540700065	2	66
521	KSN	540700067	1	79
522	KSN	540700068	1	50
523	KSN	540700070	1	49
524	KSN	540700071	1	69
525	KSN	540700072	1	40
526	KSN	540700073	1	61
527	KSN	540700074	2	51
528	KSN	540700077	1	43
529	KSN	540700078	2	44
530	KSN	540700079	2	55
531	KSN	540700080	2	61
532	KSN	540700081	2	60
533	KSN	540700082	2	57
534	KSN	540700083	1	61
535	KSN	540700084	2	48
536	KSN	540700085	2	65
537	KSN	540700088	2	64
538	KSN	540700089	1	53
539	KSN	540700090	2	58
540	KSN	540700091	1	57
541	KSN	540700095	1	37
542	KSN	540700096	1	66
543	KSN	540700097	2	64
544	KSN	540700099	1	58
545	KSN	540700100	2	37
546	KSN	540700102	1	65
547	KSN	540700103	2	68
548	KSN	540700104	2	54
549	KSN	540700105	1	56
550	KSN	540700107	1	48
551	KSN	540700108	1	41
552	KSN	540700109	2	39
553	KSN	540700110	2	52
554	KSN	540700111	1	50
555	KSN	540700112	1	72
556	KSN	540700116	1	65
557	KSN	540700117	2	30
558	KSN	540700118	2	44
559	KSN	540700122	2	48
560	KSN	540700123	2	56
561	KSN	540700124	1	35
562	KSN	540700125	2	57
563	KSN	540700127	2	41
564	KSN	540700129	2	59
565	KSN	540700130	1	71
566	KSN	540700132	1	65
567	KSN	540700133	2	70
568	KSN	540700134	1	39
569	KSN	540700138	1	58
570	KSN	540700139	1	62
571	KSN	540700142	1	52
572	KSN	540700143	2	48
573	KSN	540700144	1	64
574	KSN	540700145	1	73
575	KSN	540700148	2	52
576	KSN	540700149	2	48
577	KSN	540700150	1	48
578	KSN	540700152	2	66
579	KSN	540700154	1	65
580	KSN	540700155	1	63
581	KSN	540700156	2	53
582	KSN	540700158	1	38
583	KSN	540700159	1	49
584	KSN	540700160	1	57
585	KSN	540700162	2	64
586	KSN	540700190	2	46
587	KSN	540700194	1	45
588	KSN	540700195	2	56
589	KSN	540700197	2	54
590	KSN	540700200	1	53
591	KSN	540700201	2	54
592	KSN	540700202	1	52
593	KSN	540700203	1	50
594	KSN	540700205	1	56
595	KSN	540700206	1	48
596	KSN	540700207	2	55
597	KSN	540700208	1	64
598	KSN	540700209	1	48
599	KSN	540700210	2	62
600	KSN	540700211	2	59
601	KSN	540700212	2	60
602	KSN	540700213	1	60
603	KSN	540700217	1	58
604	KSN	540700222	2	47
605	KSN	540700225	2	44
606	KSN	540700229	1	53
607	KSN	540700230	2	65
608	KSN	540700231	2	58
609	KSN	540700238	2	67
610	KSN	540700243	2	55
611	KSN	540700247	2	63
612	KSN	540700248	1	75
613	KSN	540700249	1	61
614	KSN	540700250	2	59
615	KSN	540700251	1	38
616	KSN	540700252	2	48
617	KSN	540700254	1	55
618	KSN	540700256	1	52
619	KSN	540700257	2	62
620	KSN	540700258	1	53
621	KSN	540700259	2	62
622	KSN	540700260	1	53
623	KSN	540700261	1	53
624	KSN	540700262	2	49
625	KSN	540700264	1	57
626	KSN	540700266	2	51
627	KSN	540700267	1	61
628	KSN	540700271	1	76
629	KSN	540700272	1	50
630	KSN	540700273	2	48
631	KSN	540700278	2	62
632	KSN	540700279	1	47
633	KSN	540700280	2	56
634	KSN	540700285	2	55
635	KSN	540700286	1	61
636	KSN	540700288	1	64
637	KSN	540700289	2	44
638	KSN	540700292	2	53
639	KSN	540700293	1	57
640	KSN	540700294	2	54
641	KSN	540700295	1	67
642	KSN	540700297	2	50
643	KSN	540700299	1	83
644	KSN	540700300	2	34
645	KSN	540700302	1	58
646	KSN	540700303	2	54
647	KSN	540700304	2	53
648	KSN	540700305	2	44
649	KSN	540700306	2	40
650	KSN	540700308	2	50
651	KSN	540700312	2	67
652	KSN	540700313	2	33
653	KSN	540700314	1	52
654	KSN	540700316	2	45
655	KSN	540700317	2	34
656	KSN	540700320	1	42
657	KSN	540700321	1	47
658	KSN	540700323	1	86
659	KSN	540700328	2	53
660	KSN	540700331	1	50
661	KSN	540700333	2	46
662	KSN	540700335	2	43
663	KSN	540700337	2	52
664	KSN	540700338	2	44
665	KSN	540700340	1	50
666	KSN	540700341	2	40
667	KSN	540700343	2	56
668	KSN	540700349	1	56
669	KSN	540700350	1	40
670	KSN	540700351	2	68
671	KSN	540700352	1	43
672	KSN	540700354	2	42
673	KSN	540700356	1	49
674	KSN	540700359	1	62
675	KSN	540700361	1	50
676	KSN	541000003	2	71
677	KSN	541000004	2	68
678	KSN	541000005	1	63
679	KSN	541000008	2	47
680	KSN	541000009	2	61
681	KSN	541000010	2	50
682	KSN	541000011	2	45
683	KSN	541000012	2	50
684	KSN	541000014	2	52
685	KSN	541000015	2	44
686	KSN	541000020	2	71
687	KSN	541000021	1	47
688	KSN	541000022	2	51
689	KSN	541000023	2	51
690	KSN	541000024	2	47
691	KSN	541000027	1	50
692	KSN	541000028	1	69
693	KSN	541000032	2	60
694	KSN	541000037	1	59
695	KSN	541000038	2	58
696	KSN	541000040	2	60
697	KSN	541000041	2	48
698	KSN	541000044	2	44
699	KSN	541000051	2	42
700	KSN	541000052	2	49
701	KSN	541000054	1	59
702	KSN	541000063	1	52
703	KSN	541000065	2	51
704	KSN	541000069	2	66
705	KSN	541000087	2	52
706	KSN	541000096	1	62
707	KSN	541000100	1	58
708	KSN	541000101	1	64
709	KSN	541000104	1	46
710	KSN	541000105	2	50
711	KSN	541000106	2	57
712	KSN	541000108	1	54
713	KSN	541000112	2	38
714	KSN	541000113	1	55
715	KSN	541000114	2	59
716	KSN	541000115	2	51
717	KSN	541000118	2	70
718	KSN	541000119	1	34
719	KSN	541000122	2	49
720	KSN	541000123	1	46
721	KSN	541000124	1	42
722	KSN	541000128	1	49
723	KSN	541000135	1	41
724	KSN	541000137	1	50
725	KSN	541000139	2	39
726	KSN	541000140	2	54
727	KSN	541000141	1	45
728	KSN	541000144	1	67
729	KSN	541000148	2	59
730	KSN	541000150	2	61
731	KSN	541000163	2	62
732	KSN	541000166	1	53
733	KSN	541000167	1	61
734	KSN	541000173	1	43
735	KSN	541000175	2	57
736	KSN	541000177	2	52
737	KSN	541000180	1	61
738	KSN	541000185	1	62
739	KSN	541000194	2	75
740	KSN	541000196	1	68
741	KSN	541000197	1	55
742	KSN	541000200	2	29
743	KSN	541000201	1	74
744	KSN	541000213	1	50
745	KSN	541000215	2	41
746	KSN	541000220	2	72
747	KSN	541000222	1	75
748	KSN	541000223	1	72
749	KSN	541000230	1	57
750	KSN	541000236	2	37
751	KSN	541000238	2	25
752	KSN	541000239	1	26
753	KSN	541000240	2	37
754	KSN	541000244	2	43
755	KSN	541000245	2	41
756	KSN	541000246	1	52
757	KSN	541000247	1	27
758	KSN	541000249	2	40
759	KSN	541000250	2	50
760	KSN	541000262	1	54
761	KSN	541000263	2	34
762	KSN	541000265	1	45
763	KSN	541000279	1	50
764	KSN	541000281	2	43
765	KSN	541000282	1	26
766	KSN	541000286	1	46
767	KSN	541000291	1	45
768	KSN	541000295	2	40
769	KSN	541000298	1	44
770	KSN	541000299	2	39
771	KSN	541000300	1	55
772	KSN	541000301	2	50
773	KSN	541000303	2	53
774	KSN	541000305	2	43
775	KSN	541000306	2	52
776	KSN	541000310	2	46
777	KSN	541000311	2	25
778	KSN	541000313	1	33
779	KSN	541000316	2	47
780	KSN	541000318	1	35
781	KSN	541000319	1	53
782	KSN	541000320	1	54
783	KSN	541000321	1	28
784	KSN	541000328	1	41
785	KSN	541000330	1	22
786	KSN	541000331	1	32
787	KSN	541000335	2	33
788	KSN	541000339	1	39
789	KSN	541000340	2	37
790	KSN	541000341	2	38
791	KSN	541000343	2	25
792	KSN	541000347	2	35
793	KSN	541000349	2	27
794	KSN	541000351	2	50
795	KSN	541000353	1	56
796	KSN	541000354	2	26
797	KSN	541000356	1	40
798	KSN	541000357	1	43
799	KSN	541000359	2	48
800	KSN	541000362	2	40
801	KSN	541000368	1	41
