# Supplementary material for: Effects of day-to-day variation of Opisthorchis viverrini antigen in urine on the accuracy of diagnosing opisthorchiasis in Northeast Thailand
Source: PLoS One. 2022 Jul 19;17(7):e0271553. doi: 10.1371/journal.pone.0271553 (PMC9295949; doi:10.1371/journal.pone.0271553)
Supplement: S2 File — (XLSX) [file pone.0271553.s002.xlsx]

## Sheet: Fig
					Urine antigen assay						FECT
No.	Site	Full PID	Sex	Age	D1 Urine Ag Result	D2 Urine Ag Result	D3 Urine Ag Result	Prev. urine Ag D1	Cumulative Prev. uAg D1+2	Cumulative Prev. urine Ag D1+D2+D3	D1 FECT Result	D2 FECT Result	D3 FECT Result	Prev. FECT D1	Cumulative Prev. FECT D1+D2	Cumulative Prev. FECT D1+D2+D3
1	KKN	0425300001	2	50	0	0	0	0	0	0	0	0	0	0	0	0
2	KKN	0425300003	2	61	0	0	0	0	0	0	0	0	0	0	0	0
3	KKN	0425300004	2	50	0	0	0	0	0	0	0	0	0	0	0	0
4	KKN	0425300005	1	45	0	0	0	0	0	0	0	0	0	0	0	0
5	KKN	0425300006	2	64	0	0	0	0	0	0	0	0	0	0	0	0
6	KKN	0425300007	2	62	1	1	1	1	1	1	0	1	0	0	1	1
7	KKN	0425300008	1	54	0	0	0	0	0	0	0	0	0	0	0	0
8	KKN	0425300009	1	58	1	1	1	1	1	1	0	1	1	0	1	1
9	KKN	0425300012	2	57	1	1	1	1	1	1	0	1	1	0	1	1
10	KKN	0425300014	2	58	0	0	0	0	0	0	0	0	0	0	0	0
11	KKN	0425300015	2	52	0	0	0	0	0	0	0	0	0	0	0	0
12	KKN	0425300018	1	65	0	0	0	0	0	0	0	0	0	0	0	0
13	KKN	0425300019	2	63	1	1	0	1	1	1	1	1	0	1	1	1
14	KKN	0425300021	2	42	0	0	0	0	0	0	0	0	0	0	0	0
15	KKN	0425300022	1	61	1	1	1	1	1	1	1	1	1	1	1	1
16	KKN	0425300027	2	50	0	0	0	0	0	0	0	0	0	0	0	0
17	KKN	0425300029	2	73	0	0	0	0	0	0	0	0	0	0	0	0
18	KKN	0425300031	1	50	0	0	0	0	0	0	0	0	0	0	0	0
19	KKN	0425300032	1	53	0	0	0	0	0	0	0	0	0	0	0	0
20	KKN	0425300033	2	61	0	0	0	0	0	0	0	0	0	0	0	0
21	KKN	0425300034	2	52	1	1	1	1	1	1	1	0	0	1	1	1
22	KKN	0425300035	1	58	1	1	1	1	1	1	1	0	1	1	1	1
23	KKN	0425300036	2	70	0	0	0	0	0	0	0	0	0	0	0	0
24	KKN	0425300037	1	57	0	0	0	0	0	0	0	1	0	0	1	1
25	KKN	0425300038	1	50	0	0	0	0	0	0	0	0	0	0	0	0
26	KKN	0425300040	2	67	0	0	0	0	0	0	0	0	0	0	0	0
27	KKN	0425300041	1	61	1	1	1	1	1	1	1	1	1	1	1	1
28	KKN	0425300042	2	79	0	0	0	0	0	0	0	0	0	0	0	0
29	KKN	0425300043	2	52	0	0	0	0	0	0	0	0	0	0	0	0
30	KKN	0425300044	2	54	0	0	0	0	0	0	0	0	0	0	0	0
31	KKN	0425300046	1	34	0	0	0	0	0	0	0	0	0	0	0	0
32	KKN	0425300048	2	49	0	0	0	0	0	0	0	0	0	0	0	0
33	KKN	0425300049	1	57	1	1	1	1	1	1	1	1	1	1	1	1
34	KKN	0425300050	1	51	0	0	0	0	0	0	0	0	0	0	0	0
35	KKN	0425300051	1	59	1	1	1	1	1	1	1	0	0	1	1	1
36	KKN	0425300052	2	46	0	0	0	0	0	0	0	0	0	0	0	0
37	KKN	0425300055	2	51	0	0	0	0	0	0	0	0	0	0	0	0
38	KKN	0425300056	1	56	0	0	0	0	0	0	0	0	0	0	0	0
39	KKN	0425300057	1	68	1	1	1	1	1	1	1	0	1	1	1	1
40	KKN	0425300058	1	63	0	0	0	0	0	0	0	0	0	0	0	0
41	KKN	0425300059	2	52	0	0	0	0	0	0	0	0	0	0	0	0
42	KKN	0425300060	1	54	0	0	0	0	0	0	0	0	0	0	0	0
43	KKN	0425300061	2	50	1	1	1	1	1	1	0	0	0	0	0	0
44	KKN	0425300062	1	67	0	0	0	0	0	0	0	0	0	0	0	0
45	KKN	0425300063	2	42	0	0	0	0	0	0	0	0	0	0	0	0
46	KKN	0425300064	2	57	0	0	0	0	0	0	0	0	0	0	0	0
47	KKN	0425300065	2	64	0	0	0	0	0	0	0	0	0	0	0	0
48	KKN	0425300066	2	59	1	1	1	1	1	1	1	0	0	1	1	1
49	KKN	0425300067	2	52	0	0	0	0	0	0	0	0	0	0	0	0
50	KKN	0425300068	1	58	0	0	0	0	0	0	0	0	0	0	0	0
51	KKN	0425300069	2	55	1	1	0	1	1	1	0	1	0	0	1	1
52	KKN	0425300071	1	61	0	0	0	0	0	0	0	0	0	0	0	0
53	KKN	0425300072	2	58	0	0	0	0	0	0	0	0	0	0	0	0
54	KKN	0425300073	1	54	0	0	0	0	0	0	0	0	0	0	0	0
55	KKN	0425300074	2	54	1	1	1	1	1	1	1	1	1	1	1	1
56	KKN	0425300075	1	58	0	0	0	0	0	0	0	0	0	0	0	0
57	KKN	0425300076	2	56	1	1	0	1	1	1	1	0	0	1	1	1
58	KKN	0425300077	1	62	0	0	0	0	0	0	0	0	0	0	0	0
59	KKN	0425300078	1	69	1	1	1	1	1	1	0	1	0	0	1	1
60	KKN	0425300079	2	53	0	0	0	0	0	0	0	0	0	0	0	0
61	KKN	0425300081	2	58	1	1	1	1	1	1	1	0	0	1	1	1
62	KKN	0425300084	1	51	0	0	0	0	0	0	0	0	0	0	0	0
63	KKN	0425300085	2	52	1	1	1	1	1	1	1	0	0	1	1	1
64	KKN	0425300087	1	68	0	0	0	0	0	0	0	0	0	0	0	0
65	KKN	0425300088	1	55	0	0	0	0	0	0	0	0	0	0	0	0
66	KKN	0425300090	1	72	0	0	1	0	0	1	0	0	1	0	0	1
67	KKN	0425300091	2	69	0	0	0	0	0	0	0	0	0	0	0	0
68	KKN	0425300092	2	47	0	0	0	0	0	0	0	0	0	0	0	0
69	KKN	0425300093	1	50	0	0	0	0	0	0	0	0	0	0	0	0
70	KKN	0425300094	1	66	0	0	0	0	0	0	0	0	0	0	0	0
71	KKN	0425300099	2	44	1	1	1	1	1	1	0	1	0	0	1	1
72	KKN	0425300100	1	46	0	0	0	0	0	0	0	0	0	0	0	0
73	KKN	0425300101	1	40	1	1	1	1	1	1	1	0	0	1	1	1
74	KKN	0425300102	2	64	0	0	0	0	0	0	0	0	0	0	0	0
75	KKN	0425300103	1	52	1	0	0	1	1	1	1	0	0	1	1	1
76	KKN	0425300104	2	49	0	0	0	0	0	0	0	0	0	0	0	0
77	KKN	0425300105	2	65	0	0	0	0	0	0	0	0	0	0	0	0
78	KKN	0425300106	2	61	0	0	0	0	0	0	0	0	0	0	0	0
79	KKN	0425300107	1	72	0	0	0	0	0	0	0	0	0	0	0	0
80	KKN	0425300108	2	62	0	0	0	0	0	0	0	0	0	0	0	0
81	KKN	0425300109	2	50	0	0	0	0	0	0	0	0	0	0	0	0
82	KKN	0425300110	2	39	0	0	0	0	0	0	0	0	0	0	0	0
83	KKN	0425300111	1	56	1	1	1	1	1	1	0	1	0	0	1	1
84	KKN	0425300112	2	55	0	0	0	0	0	0	0	0	0	0	0	0
85	KKN	0425300113	1	22	0	0	0	0	0	0	0	0	0	0	0	0
86	KKN	0425300114	1	45	0	0	0	0	0	0	0	0	0	0	0	0
87	KKN	0425300115	2	43	0	0	0	0	0	0	0	0	0	0	0	0
88	KKN	0425300116	1	50	0	0	0	0	0	0	0	0	0	0	0	0
89	KKN	0425300118	2	70	0	0	0	0	0	0	0	0	0	0	0	0
90	KKN	0425300119	1	61	1	1	1	1	1	1	1	0	0	1	1	1
91	KKN	0425300120	1	72	0	0	0	0	0	0	0	0	0	0	0	0
92	KKN	0425300121	2	41	1	1	1	1	1	1	1	0	0	1	1	1
93	KKN	0425300122	2	54	1	1	1	1	1	1	1	1	1	1	1	1
94	KKN	0425300123	2	52	0	0	0	0	0	0	0	0	0	0	0	0
95	KKN	0425300124	1	50	0	0	0	0	0	0	0	0	0	0	0	0
96	KKN	0425300125	2	48	0	0	0	0	0	0	1	0	0	1	1	1
97	KKN	0425300127	1	31	0	0	0	0	0	0	0	0	0	0	0	0
98	KKN	0425300128	1	67	0	0	0	0	0	0	0	0	0	0	0	0
99	KKN	0425300129	1	40	0	0	0	0	0	0	0	0	0	0	0	0
100	KKN	0425300130	2	36	0	0	0	0	0	0	0	0	0	0	0	0
101	KKN	0425300131	1	67	1	1	1	1	1	1	0	0	0	0	0	0
102	KKN	0425300140	2	55	0	0	1	0	0	1	0	0	1	0	0	1
103	KKN	0425300143	1	62	1	1	1	1	1	1	1	1	1	1	1	1
104	KKN	0425300148	2	60	0	0	0	0	0	0	0	0	0	0	0	0
105	KKN	0425300150	1	62	0	0	0	0	0	0	1	0	0	1	1	1
106	KKN	0425300154	2	68	0	0	0	0	0	0	0	0	0	0	0	0
107	KKN	0425300155	2	68	0	0	0	0	0	0	0	0	0	0	0	0
108	KKN	0425300157	2	56	0	0	0	0	0	0	0	0	0	0	0	0
109	KKN	0425300158	2	53	0	0	0	0	0	0	0	0	0	0	0	0
110	KKN	0425300160	2	65	0	0	0	0	0	0	0	0	0	0	0	0
111	KKN	0425300161	1	66	0	0	0	0	0	0	0	0	0	0	0	0
112	KKN	0425300162	1	62	0	0	0	0	0	0	0	0	0	0	0	0
113	KKN	0425300163	2	66	0	0	0	0	0	0	0	0	0	0	0	0
114	KKN	0425300165	2	77	0	0	0	0	0	0	0	0	0	0	0	0
115	KKN	0425300166	1	61	0	0	0	0	0	0	0	0	0	0	0	0
116	KKN	0425300167	2	59	0	0	0	0	0	0	0	0	0	0	0	0
117	KKN	0425300168	2	59	0	0	0	0	0	0	0	0	0	0	0	0
118	KKN	0425300169	2	51	0	0	0	0	0	0	0	0	0	0	0	0
119	KKN	0425300170	2	29	0	0	0	0	0	0	0	0	0	0	0	0
120	KKN	0425300173	2	74	0	0	0	0	0	0	0	0	0	0	0	0
121	KKN	0425300174	1	51	0	0	0	0	0	0	0	0	0	0	0	0
122	KKN	0425300183	1	63	1	1	1	1	1	1	1	0	0	1	1	1
123	KKN	0425300184	2	61	0	0	0	0	0	0	0	0	0	0	0	0
124	KKN	0425300185	1	56	0	0	0	0	0	0	0	0	0	0	0	0
125	KKN	0425300186	1	23	0	0	0	0	0	0	0	0	0	0	0	0
126	KKN	0425300187	2	52	0	0	0	0	0	0	0	0	0	0	0	0
127	KKN	0425300189	1	58	0	0	0	0	0	0	0	0	0	0	0	0
128	KKN	0425300190	2	58	1	1	1	1	1	1	1	1	0	1	1	1
129	KKN	0425300192	1	77	1	1	1	1	1	1	1	1	1	1	1	1
130	KKN	0425300193	2	69	1	1	1	1	1	1	1	0	0	1	1	1
131	KKN	0425300194	2	72	0	0	0	0	0	0	0	0	0	0	0	0
132	KKN	0425300195	2	71	0	0	0	0	0	0	0	0	0	0	0	0
133	KKN	0425300196	2	66	0	0	0	0	0	0	0	0	0	0	0	0
134	KKN	0425300197	2	67	0	0	0	0	0	0	0	0	0	0	0	0
135	KKN	0425300198	2	44	1	1	1	1	1	1	1	1	1	1	1	1
136	KKN	0425300200	2	68	1	1	1	1	1	1	1	1	0	1	1	1
137	KKN	0425300201	2	59	1	1	1	1	1	1	1	0	1	1	1	1
138	KKN	0425300202	1	56	0	0	0	0	0	0	0	0	0	0	0	0
139	KKN	0425300205	1	62	0	0	0	0	0	0	0	0	0	0	0	0
140	KKN	0425300206	2	43	0	0	0	0	0	0	0	0	0	0	0	0
141	KKN	0425300207	1	43	0	0	0	0	0	0	0	0	0	0	0	0
142	KKN	0425300208	2	59	0	0	0	0	0	0	0	0	0	0	0	0
143	KKN	0425300209	1	63	0	0	0	0	0	0	0	0	0	0	0	0
144	KKN	0425300211	2	74	0	0	0	0	0	0	0	0	0	0	0	0
145	KKN	0425300212	2	58	1	1	1	1	1	1	1	1	0	1	1	1
146	KKN	0425300213	2	41	0	0	0	0	0	0	0	0	0	0	0	0
147	KKN	0425300214	1	43	0	0	0	0	0	0	1	0	0	1	1	1
148	KKN	0425300218	1	67	1	1	1	1	1	1	1	1	0	1	1	1
149	KKN	0425300222	2	71	0	0	0	0	0	0	0	0	0	0	0	0
150	KKN	0425300223	2	59	1	1	1	1	1	1	1	1	0	1	1	1
151	KKN	0425300224	1	65	0	0	0	0	0	0	1	0	0	1	1	1
152	KKN	0425300225	2	62	1	1	1	1	1	1	1	0	0	1	1	1
153	KKN	0425300226	2	68	1	1	1	1	1	1	1	0	0	1	1	1
154	KKN	0425300227	2	62	0	0	0	0	0	0	0	0	0	0	0	0
155	KKN	0425300228	2	70	0	0	0	0	0	0	0	0	0	0	0	0
156	KKN	0425300231	1	57	1	1	1	1	1	1	0	0	0	0	0	0
157	KKN	0425300237	2	59	1	1	1	1	1	1	0	1	0	0	1	1
158	KKN	0425300238	2	68	0	0	0	0	0	0	0	0	0	0	0	0
159	KKN	0425300239	2	46	0	0	0	0	0	0	0	0	0	0	0	0
160	KKN	0425300241	2	52	0	0	0	0	0	0	0	0	0	0	0	0
161	KKN	0425300245	1	65	0	0	0	0	0	0	0	0	0	0	0	0
162	KKN	0425300249	2	42	0	0	0	0	0	0	0	0	0	0	0	0
163	KKN	0425300250	2	44	0	0	0	0	0	0	0	0	0	0	0	0
164	KKN	0425300251	1	39	0	0	0	0	0	0	0	0	0	0	0	0
165	KKN	0425300252	1	64	0	0	0	0	0	0	0	0	0	0	0	0
166	KKN	0425300253	1	26	0	0	0	0	0	0	0	0	0	0	0	0
167	KKN	0425300254	2	24	0	0	0	0	0	0	0	0	0	0	0	0
168	KKN	0425300255	2	50	0	0	0	0	0	0	0	0	0	0	0	0
169	KKN	0425300256	2	62	0	0	0	0	0	0	0	1	0	0	1	1
170	KKN	0425300257	2	51	0	0	0	0	0	0	0	0	0	0	0	0
171	KKN	0425300258	2	57	0	0	0	0	0	0	0	0	0	0	0	0
172	KKN	0425300259	2	49	0	0	0	0	0	0	0	0	0	0	0	0
173	KKN	0425300260	2	47	1	1	1	1	1	1	1	1	0	1	1	1
174	KKN	0425300261	1	56	1	1	1	1	1	1	0	1	0	0	1	1
175	KKN	0425300263	2	58	0	0	0	0	0	0	0	0	0	0	0	0
176	KKN	0425300268	2	62	0	0	0	0	0	0	0	0	0	0	0	0
177	KKN	0425300269	1	56	1	1	1	1	1	1	0	1	0	0	1	1
178	KKN	0425300270	2	68	1	1	1	1	1	1	1	0	0	1	1	1
179	KKN	BWM02400	1	39	0	0	0	0	0	0	0	0	0	0	0	0
180	KKN	BWM02401	1	37	0	0	0	0	0	0	0	0	0	0	0	0
181	KKN	BWM02407	2	39	1	1	1	1	1	1	1	1	1	1	1	1
182	KKN	BWM02408	1	36	0	0	0	0	0	0	0	0	0	0	0	0
183	KKN	BWM02410	2	23	0	0	0	0	0	0	0	0	0	0	0	0
184	KKN	BWM02416	1	23	1	1	1	1	1	1	1	1	1	1	1	1
185	KKN	BWM02419	1	29	0	0	0	0	0	0	0	0	0	0	0	0
186	KKN	BWM02421	1	38	0	0	0	0	0	0	0	0	0	0	0	0
187	KKN	BWM02422	1	51	0	0	0	0	0	0	0	0	0	0	0	0
188	KKN	BWM02423	1	70	0	0	0	0	0	0	0	0	0	0	0	0
189	KKN	BWM02425	1	67	1	1	1	1	1	1	0	1	1	0	1	1
190	KKN	BWM02430	1	37	0	0	0	0	0	0	0	0	0	0	0	0
191	KKN	BWM02431	2	33	0	0	0	0	0	0	0	0	0	0	0	0
192	KKN	BWM02434	1	36	0	0	0	0	0	0	0	0	0	0	0	0
193	KKN	BWM02435	1	40	0	0	0	0	0	0	0	0	0	0	0	0
194	KKN	BWM02437	1	30	0	0	1	0	0	1	0	1	1	0	1	1
195	KKN	BWM02006	2	72	0	0	0	0	0	0	0	0	0	0	0	0
196	KKN	BWM02010	2	60	0	0	0	0	0	0	0	0	0	0	0	0
197	KKN	BWM02011	2	52	0	0	0	0	0	0	0	0	0	0	0	0
198	KKN	BWM02012	1	45	0	0	0	0	0	0	0	0	0	0	0	0
199	KKN	BWM02038	2	47	1	1	1	1	1	1	0	0	1	0	0	1
200	KKN	BWM02048	2	61	0	0	0	0	0	0	0	0	0	0	0	0
201	KKN	BWM02051	2	60	0	0	0	0	0	0	0	0	0	0	0	0
202	KKN	BWM02056	2	56	1	1	1	1	1	1	1	0	1	1	1	1
203	KKN	BWM02068	2	73	0	0	0	0	0	0	0	0	0	0	0	0
204	KKN	BWM02071	2	59	1	1	1	1	1	1	0	0	1	0	0	1
205	KKN	BWM02077	2	57	0	0	0	0	0	0	0	0	0	0	0	0
206	KKN	BWM02080	1	51	0	0	0	0	0	0	0	0	0	0	0	0
207	KKN	BWM02081	2	62	0	0	0	0	0	0	0	0	0	0	0	0
208	KKN	BWM02082	1	68	0	0	0	0	0	0	0	0	0	0	0	0
209	KKN	BWM02083	2	58	1	1	1	1	1	1	1	1	1	1	1	1
210	KKN	BWM02085	2	64	0	0	0	0	0	0	0	0	0	0	0	0
211	KKN	BWM02086	2	43	0	0	0	0	0	0	0	0	0	0	0	0
212	KKN	BWM02089	2	66	1	1	1	1	1	1	0	0	1	0	0	1
213	KKN	BWM02093	2	46	0	0	0	0	0	0	0	0	0	0	0	0
214	KKN	BWM02096	1	64	0	0	0	0	0	0	0	0	0	0	0	0
215	KKN	BWM02098	2	53	0	0	0	0	0	0	0	0	0	0	0	0
216	KKN	BWM02106	2	69	0	0	0	0	0	0	0	0	0	0	0	0
217	KKN	BWM02107	1	69	0	0	0	0	0	0	0	0	0	0	0	0
218	KKN	BWM02110	1	43	0	0	0	0	0	0	0	0	0	0	0	0
219	KKN	BWM02111	2	42	0	0	0	0	0	0	0	0	0	0	0	0
220	KKN	BWM02115	2	53	0	0	0	0	0	0	0	0	0	0	0	0
221	KKN	BWM02128	2	72	1	1	1	1	1	1	1	1	1	1	1	1
222	KKN	BWM02133	2	53	1	1	1	1	1	1	0	0	1	0	0	1
223	KKN	BWM02149	2	60	0	0	0	0	0	0	0	0	0	0	0	0
224	KKN	BWM02152	2	67	0	0	0	0	0	0	0	0	0	0	0	0
225	KKN	BWM02162	2	70	1	1	1	1	1	1	0	1	1	0	1	1
226	KKN	BWM02164	2	77	1	1	1	1	1	1	0	0	1	0	0	1
227	KKN	BWM02165	2	70	1	1	1	1	1	1	1	1	1	1	1	1
228	KKN	BWM02169	2	57	0	1	1	0	1	1	0	0	0	0	0	0
229	KKN	BWM02171	1	50	0	0	0	0	0	0	0	0	0	0	0	0
230	KKN	BWM02173	2	51	0	0	0	0	0	0	0	0	0	0	0	0
231	KKN	BWM02175	2	41	0	0	0	0	0	0	0	0	0	0	0	0
232	KKN	BWM02179	1	58	1	0	0	1	1	1	0	0	1	0	0	1
233	KKN	BWM02180	2	51	0	0	0	0	0	0	0	0	0	0	0	0
234	KKN	BWM02182	1	64	0	0	0	0	0	0	0	0	0	0	0	0
235	KKN	BWM02183	2	62	0	0	0	0	0	0	0	0	0	0	0	0
236	KKN	BWM02185	2	58	0	0	0	0	0	0	0	0	0	0	0	0
237	KKN	BWM02196	1	61	0	0	0	0	0	0	0	0	0	0	0	0
238	KKN	BWM02204	2	58	0	0	0	0	0	0	0	0	0	0	0	0
239	KKN	BWM02219	2	48	0	0	0	0	0	0	0	0	0	0	0	0
240	KKN	BWM02223	1	63	0	1	1	0	1	1	0	0	0	0	0	0
241	KKN	BWM02229	2	52	0	0	0	0	0	0	0	0	0	0	0	0
242	KKN	BWM02230	2	54	0	1	1	0	1	1	0	1	0	0	1	1
243	KKN	BWM02233	1	61	0	0	0	0	0	0	0	0	0	0	0	0
244	KKN	BWM02234	2	56	0	0	0	0	0	0	0	0	0	0	0	0
245	KKN	BWM02237	1	48	0	0	0	0	0	0	0	0	0	0	0	0
246	KKN	BWM02239	1	52	0	0	0	0	0	0	0	0	0	0	0	0
247	KKN	BWM02243	1	47	1	1	1	1	1	1	1	1	1	1	1	1
248	KKN	BWM02244	2	41	1	1	1	1	1	1	0	0	0	0	0	0
249	KKN	BWM02246	1	50	1	1	1	1	1	1	0	0	0	0	0	0
250	KKN	BWM02253	1	64	1	1	1	1	1	1	0	0	1	0	0	1
251	KKN	BWM02256	2	55	1	1	1	1	1	1	1	1	1	1	1	1
252	KKN	BWM02269	2	63	1	1	1	1	1	1	0	0	1	0	0	1
253	KKN	BWM02281	1	47	0	0	0	0	0	0	0	0	0	0	0	0
254	KKN	BWM02282	2	45	0	0	0	0	0	0	0	0	0	0	0	0
255	KSN	540500004	1	41	0	0	0	0	0	0	0	0	1	0	0	1
256	KSN	540500007	2	41	0	0	0	0	0	0	0	0	0	0	0	0
257	KSN	540500008	2	48	1	1	1	1	1	1	0	0	1	0	0	1
258	KSN	540500009	2	45	0	0	0	0	0	0	0	0	0	0	0	0
259	KSN	540500010	2	44	0	0	0	0	0	0	0	0	0	0	0	0
260	KSN	540500015	1	49	1	1	1	1	1	1	0	0	1	0	0	1
261	KSN	540500018	2	48	1	1	1	1	1	1	0	0	0	0	0	0
262	KSN	540500021	1	55	0	0	0	0	0	0	0	0	0	0	0	0
263	KSN	540500032	1	55	0	0	0	0	0	0	0	0	0	0	0	0
264	KSN	540500034	2	59	0	0	0	0	0	0	0	0	0	0	0	0
265	KSN	540500035	1	54	1	1	1	1	1	1	0	0	0	0	0	0
266	KSN	540500036	2	51	0	0	0	0	0	0	0	0	0	0	0	0
267	KSN	540500041	1	48	0	0	0	0	0	0	0	0	0	0	0	0
268	KSN	540500046	2	59	1	1	1	1	1	1	1	0	0	1	1	1
269	KSN	540500048	2	44	0	0	0	0	0	0	0	0	0	0	0	0
270	KSN	540500050	1	53	0	0	0	0	0	0	0	0	0	0	0	0
271	KSN	540500051	2	53	0	0	0	0	0	0	0	0	0	0	0	0
272	KSN	540500052	2	71	1	1	1	1	1	1	1	0	0	1	1	1
273	KSN	540500053	2	56	0	0	0	0	0	0	0	0	0	0	0	0
274	KSN	540500054	1	58	1	1	1	1	1	1	0	0	0	0	0	0
275	KSN	540500055	2	67	0	0	0	0	0	0	0	0	0	0	0	0
276	KSN	540500056	2	81	1	1	1	1	1	1	1	1	0	1	1	1
277	KSN	540500059	1	76	1	1	1	1	1	1	1	1	1	1	1	1
278	KSN	540500061	2	61	1	1	1	1	1	1	0	1	0	0	1	1
279	KSN	540500063	2	47	0	0	0	0	0	0	0	0	0	0	0	0
280	KSN	540500064	1	41	0	0	0	0	0	0	0	0	0	0	0	0
281	KSN	540500068	1	52	0	0	0	0	0	0	0	0	0	0	0	0
282	KSN	540500072	2	57	0	0	0	0	0	0	0	0	0	0	0	0
283	KSN	540500074	1	67	1	1	1	1	1	1	0	1	0	0	1	1
284	KSN	540500077	2	71	0	0	0	0	0	0	0	0	0	0	0	0
285	KSN	540500081	2	56	0	0	0	0	0	0	0	0	1	0	0	1
286	KSN	540500084	1	49	0	0	0	0	0	0	0	0	0	0	0	0
287	KSN	540500086	2	62	0	0	0	0	0	0	0	0	0	0	0	0
288	KSN	540500087	2	59	0	0	0	0	0	0	0	0	0	0	0	0
289	KSN	540500088	2	58	0	0	0	0	0	0	0	0	0	0	0	0
290	KSN	540500089	2	46	1	0	0	1	1	1	1	0	0	1	1	1
291	KSN	540500090	1	65	0	0	0	0	0	0	0	0	0	0	0	0
292	KSN	540500093	2	37	0	0	0	0	0	0	0	0	0	0	0	0
293	KSN	540500097	2	64	0	0	0	0	0	0	0	0	0	0	0	0
294	KSN	540500098	2	50	1	1	1	1	1	1	1	1	1	1	1	1
295	KSN	540500099	1	71	0	0	0	0	0	0	0	0	0	0	0	0
296	KSN	540500101	2	44	0	0	0	0	0	0	0	0	0	0	0	0
297	KSN	540500102	1	47	0	0	0	0	0	0	0	0	0	0	0	0
298	KSN	540500105	1	58	0	0	0	0	0	0	0	0	0	0	0	0
299	KSN	540500106	1	51	1	1	1	1	1	1	1	1	0	1	1	1
300	KSN	540500108	1	59	1	1	1	1	1	1	0	0	0	0	0	0
301	KSN	540500110	1	56	1	1	1	1	1	1	0	0	1	0	0	1
302	KSN	540500111	2	64	0	0	0	0	0	0	0	0	0	0	0	0
303	KSN	540500112	1	55	0	0	0	0	0	0	0	0	0	0	0	0
304	KSN	540500113	2	52	0	0	0	0	0	0	0	0	0	0	0	0
305	KSN	540500118	2	55	1	1	1	1	1	1	0	0	0	0	0	0
306	KSN	540500119	2	67	0	0	0	0	0	0	0	0	0	0	0	0
307	KSN	540500121	1	58	1	1	1	1	1	1	0	0	0	0	0	0
308	KSN	540500122	2	44	0	0	0	0	0	0	0	0	0	0	0	0
309	KSN	540500124	1	69	0	0	0	0	0	0	0	0	0	0	0	0
310	KSN	540500125	1	58	0	0	0	0	0	0	0	0	0	0	0	0
311	KSN	540500126	2	46	0	0	0	0	0	0	0	0	0	0	0	0
312	KSN	540500127	1	59	0	0	0	0	0	0	0	0	0	0	0	0
313	KSN	540500131	1	74	0	0	0	0	0	0	0	0	0	0	0	0
314	KSN	540500132	2	75	1	1	1	1	1	1	0	0	0	0	0	0
315	KSN	540500133	2	48	1	1	1	1	1	1	0	0	0	0	0	0
316	KSN	540500135	1	48	0	0	0	0	0	0	0	0	0	0	0	0
317	KSN	540500136	2	40	0	0	0	0	0	0	0	0	0	0	0	0
318	KSN	540500137	1	60	0	0	0	0	0	0	0	0	0	0	0	0
319	KSN	540500138	2	59	0	0	0	0	0	0	0	0	0	0	0	0
320	KSN	540500139	1	45	1	1	1	1	1	1	0	0	0	0	0	0
321	KSN	540500142	2	46	1	1	1	1	1	1	0	0	0	0	0	0
322	KSN	540500145	1	61	0	0	0	0	0	0	0	0	0	0	0	0
323	KSN	540500146	1	47	1	1	1	1	1	1	0	0	1	0	0	1
324	KSN	540500147	2	48	1	1	1	1	1	1	0	0	0	0	0	0
325	KSN	540500148	2	44	0	0	0	0	0	0	0	0	0	0	0	0
326	KSN	540500152	1	51	1	1	1	1	1	1	0	0	1	0	0	1
327	KSN	540500154	1	59	0	0	0	0	0	0	0	0	0	0	0	0
328	KSN	540500155	2	46	0	0	0	0	0	0	0	0	0	0	0	0
329	KSN	540500156	1	54	1	1	1	1	1	1	0	0	0	0	0	0
330	KSN	540500157	2	57	0	0	0	0	0	0	0	0	0	0	0	0
331	KSN	540500158	2	44	0	0	0	0	0	0	0	0	0	0	0	0
332	KSN	540500159	2	45	0	0	0	0	0	0	0	0	0	0	0	0
333	KSN	540500160	1	54	1	1	1	1	1	1	1	0	0	1	1	1
334	KSN	540500161	1	45	0	0	0	0	0	0	0	0	0	0	0	0
335	KSN	540500164	2	41	0	0	0	0	0	0	0	0	0	0	0	0
336	KSN	540500167	2	62	0	0	0	0	0	0	0	0	0	0	0	0
337	KSN	540500168	2	58	0	0	0	0	0	0	0	0	0	0	0	0
338	KSN	540500170	2	39	0	0	0	0	0	0	0	0	0	0	0	0
339	KSN	540500171	2	49	0	0	0	0	0	0	0	0	0	0	0	0
340	KSN	540500172	1	54	0	0	0	0	0	0	0	0	0	0	0	0
341	KSN	540500173	1	55	0	0	0	0	0	0	0	0	0	0	0	0
342	KSN	540500175	2	47	0	0	0	0	0	0	0	0	0	0	0	0
343	KSN	540500176	1	51	0	0	0	0	0	0	0	0	0	0	0	0
344	KSN	540500177	2	51	0	0	0	0	0	0	0	0	0	0	0	0
345	KSN	540500178	1	41	0	1	1	0	1	1	0	1	0	0	1	1
346	KSN	540500179	1	58	0	0	0	0	0	0	0	0	0	0	0	0
347	KSN	540500180	2	44	0	0	0	0	0	0	0	0	0	0	0	0
348	KSN	540500181	1	58	0	0	0	0	0	0	0	0	0	0	0	0
349	KSN	540500182	2	60	0	0	0	0	0	0	0	0	0	0	0	0
350	KSN	540500186	1	46	0	0	0	0	0	0	0	0	0	0	0	0
351	KSN	540500188	1	47	1	1	1	1	1	1	0	0	0	0	0	0
352	KSN	540500189	2	52	0	0	0	0	0	0	0	0	0	0	0	0
353	KSN	540500194	2	64	0	0	0	0	0	0	0	0	0	0	0	0
354	KSN	540500195	1	55	0	0	0	0	0	0	0	0	0	0	0	0
355	KSN	540500196	2	58	0	0	0	0	0	0	0	0	0	0	0	0
356	KSN	540500197	2	48	0	0	0	0	0	0	0	0	0	0	0	0
357	KSN	540500199	2	42	0	0	0	0	0	0	0	0	0	0	0	0
358	KSN	540500200	1	53	1	1	1	1	1	1	1	0	0	1	1	1
359	KSN	540500201	1	21	1	1	1	1	1	1	0	0	0	0	0	0
360	KSN	540500203	2	24	0	0	0	0	0	0	0	0	0	0	0	0
361	KSN	540500204	1	63	0	0	0	0	0	0	0	0	0	0	0	0
362	KSN	540500205	2	36	0	0	0	0	0	0	0	0	1	0	0	1
363	KSN	540500207	2	50	0	0	0	0	0	0	0	0	0	0	0	0
364	KSN	540500210	1	54	1	1	1	1	1	1	0	0	0	0	0	0
365	KSN	540500211	1	50	0	0	0	0	0	0	0	0	0	0	0	0
366	KSN	540500212	2	53	0	0	0	0	0	0	0	0	0	0	0	0
367	KSN	540500213	2	43	0	0	0	0	0	0	0	1	0	0	1	1
368	KSN	540500214	1	58	1	1	1	1	1	1	0	0	0	0	0	0
369	KSN	540500215	2	51	1	1	1	1	1	1	0	0	0	0	0	0
370	KSN	540500216	1	38	1	1	1	1	1	1	0	0	0	0	0	0
371	KSN	540500217	1	47	1	1	1	1	1	1	0	0	0	0	0	0
372	KSN	540500218	1	53	0	0	0	0	0	0	0	0	0	0	0	0
373	KSN	540500219	2	39	0	0	0	0	0	0	0	0	0	0	0	0
374	KSN	540500221	1	69	1	1	1	1	1	1	1	0	0	1	1	1
375	KSN	540500223	2	51	1	1	1	1	1	1	0	0	0	0	0	0
376	KSN	540500224	2	56	0	0	0	0	0	0	0	0	0	0	0	0
377	KSN	540500228	2	64	1	1	1	1	1	1	0	0	0	0	0	0
378	KSN	540500229	2	59	0	0	0	0	0	0	0	0	0	0	0	0
379	KSN	540500230	2	61	1	1	1	1	1	1	1	0	0	1	1	1
380	KSN	540500231	1	56	1	1	1	1	1	1	0	0	0	0	0	0
381	KSN	540500232	2	43	1	1	1	1	1	1	0	1	0	0	1	1
382	KSN	540500233	2	50	0	0	0	0	0	0	0	0	0	0	0	0
383	KSN	540500236	2	49	0	0	0	0	0	0	0	0	0	0	0	0
384	KSN	540500237	2	35	0	0	0	0	0	0	0	0	0	0	0	0
385	KSN	540500238	2	50	0	0	0	0	0	0	0	0	0	0	0	0
386	KSN	540500240	1	70	1	1	1	1	1	1	0	0	0	0	0	0
387	KSN	540500244	2	41	0	0	0	0	0	0	0	0	0	0	0	0
388	KSN	540500245	2	79	0	0	0	0	0	0	0	0	0	0	0	0
389	KSN	540500246	2	41	0	0	0	0	0	0	0	0	0	0	0	0
390	KSN	540500247	1	44	1	1	1	1	1	1	0	0	0	0	0	0
391	KSN	540500248	2	35	0	0	0	0	0	0	0	0	0	0	0	0
392	KSN	540500250	1	65	1	1	1	1	1	1	1	0	0	1	1	1
393	KSN	540500251	2	53	1	1	1	1	1	1	0	0	0	0	0	0
394	KSN	540500255	1	67	0	0	0	0	0	0	0	0	0	0	0	0
395	KSN	540500256	2	60	1	1	1	1	1	1	0	0	0	0	0	0
396	KSN	540500257	1	56	0	0	0	0	0	0	0	0	0	0	0	0
397	KSN	540500259	2	61	0	0	0	0	0	0	0	0	0	0	0	0
398	KSN	540500260	2	50	1	1	1	1	1	1	0	0	0	0	0	0
399	KSN	540500262	1	58	1	1	1	1	1	1	0	0	0	0	0	0
400	KSN	540500264	2	44	0	0	0	0	0	0	1	0	0	1	1	1
401	KSN	540500266	1	47	0	0	0	0	0	0	0	0	0	0	0	0
402	KSN	540500268	2	58	1	1	1	1	1	1	0	1	1	0	1	1
403	KSN	540500269	1	55	0	0	0	0	0	0	0	0	0	0	0	0
404	KSN	540500270	1	64	0	0	0	0	0	0	0	0	0	0	0	0
405	KSN	540500271	2	45	0	0	0	0	0	0	0	0	0	0	0	0
406	KSN	540500272	1	40	0	0	0	0	0	0	0	0	0	0	0	0
407	KSN	540500275	1	58	0	0	0	0	0	0	0	0	0	0	0	0
408	KSN	540500276	2	48	0	0	0	0	0	0	0	0	0	0	0	0
409	KSN	540500277	1	50	0	0	0	0	0	0	0	0	0	0	0	0
410	KSN	540500278	2	48	1	1	1	1	1	1	0	0	0	0	0	0
411	KSN	540500279	1	62	0	0	0	0	0	0	0	0	0	0	0	0
412	KSN	540500280	1	53	1	1	1	1	1	1	0	0	0	0	0	0
413	KSN	540500281	1	47	1	1	1	1	1	1	0	0	0	0	0	0
414	KSN	540500282	1	74	1	1	1	1	1	1	1	0	0	1	1	1
415	KSN	540500283	2	53	1	1	1	1	1	1	0	0	0	0	0	0
416	KSN	540500284	1	47	1	1	1	1	1	1	0	1	0	0	1	1
417	KSN	540500285	1	73	1	1	1	1	1	1	0	0	0	0	0	0
418	KSN	540500286	1	43	0	0	0	0	0	0	0	0	0	0	0	0
419	KSN	540500287	2	47	0	0	0	0	0	0	0	0	0	0	0	0
420	KSN	540500288	2	51	0	0	0	0	0	0	0	0	0	0	0	0
421	KSN	540500292	1	54	1	1	1	1	1	1	0	0	0	0	0	0
422	KSN	540500295	1	60	1	1	1	1	1	1	0	0	0	0	0	0
423	KSN	540500296	1	61	0	0	0	0	0	0	0	0	0	0	0	0
424	KSN	540500297	2	53	0	0	0	0	0	0	0	0	0	0	0	0
425	KSN	540500298	1	63	0	0	0	0	0	0	0	0	0	0	0	0
426	KSN	540500299	1	46	0	0	0	0	0	0	0	0	0	0	0	0
427	KSN	540500300	1	57	0	0	0	0	0	0	0	0	0	0	0	0
428	KSN	540500301	1	46	1	1	0	1	1	1	0	0	0	0	0	0
429	KSN	540500302	2	42	0	0	0	0	0	0	0	0	0	0	0	0
430	KSN	540500303	2	57	0	0	0	0	0	0	0	0	0	0	0	0
431	KSN	540500304	1	53	0	0	0	0	0	0	0	0	0	0	0	0
432	KSN	540500305	2	59	0	0	0	0	0	0	0	0	0	0	0	0
433	KSN	540500306	2	48	0	0	0	0	0	0	0	0	0	0	0	0
434	KSN	540500308	1	61	0	0	0	0	0	0	0	0	0	0	0	0
435	KSN	540500309	2	54	0	0	0	0	0	0	0	0	0	0	0	0
436	KSN	540500310	1	44	0	0	0	0	0	0	0	0	0	0	0	0
437	KSN	540500313	2	63	0	0	0	0	0	0	0	0	0	0	0	0
438	KSN	540500314	1	63	0	0	0	0	0	0	0	0	0	0	0	0
439	KSN	540500315	2	26	1	1	1	1	1	1	0	0	0	0	0	0
440	KSN	540500316	1	51	0	0	0	0	0	0	0	0	0	0	0	0
441	KSN	540500317	2	47	1	1	1	1	1	1	0	0	1	0	0	1
442	KSN	540500319	2	33	0	0	0	0	0	0	0	0	0	0	0	0
443	KSN	540500320	1	44	0	0	0	0	0	0	0	0	0	0	0	0
444	KSN	540500321	1	53	0	0	0	0	0	0	0	0	0	0	0	0
445	KSN	540500322	1	70	1	1	1	1	1	1	0	0	1	0	0	1
446	KSN	540500323	1	76	1	1	1	1	1	1	0	1	0	0	1	1
447	KSN	540500324	1	49	1	1	1	1	1	1	0	0	0	0	0	0
448	KSN	540500325	1	43	0	0	1	0	0	1	0	1	0	0	1	1
449	KSN	540500326	2	30	0	0	0	0	0	0	0	0	0	0	0	0
450	KSN	540500327	2	56	0	0	0	0	0	0	0	0	0	0	0	0
451	KSN	540500328	2	69	1	1	1	1	1	1	0	0	0	0	0	0
452	KSN	540500329	2	42	0	0	0	0	0	0	0	0	0	0	0	0
453	KSN	540500330	2	54	0	0	0	0	0	0	0	0	0	0	0	0
454	KSN	540500331	2	53	0	0	0	0	0	0	0	0	0	0	0	0
455	KSN	540500332	2	36	0	0	0	0	0	0	0	0	0	0	0	0
456	KSN	540500333	1	66	0	0	0	0	0	0	0	0	0	0	0	0
457	KSN	540500335	2	62	1	1	1	1	1	1	0	0	0	0	0	0
458	KSN	540500338	2	41	0	0	0	0	0	0	0	0	0	0	0	0
459	KSN	540500339	1	45	0	0	0	0	0	0	0	0	0	0	0	0
460	KSN	540500340	1	44	1	1	1	1	1	1	1	0	0	1	1	1
461	KSN	540500341	1	47	0	0	0	0	0	0	0	0	0	0	0	0
462	KSN	540500343	1	57	1	1	1	1	1	1	1	1	0	1	1	1
463	KSN	540500344	2	43	0	0	0	0	0	0	0	0	0	0	0	0
464	KSN	540500345	2	38	0	0	0	0	0	0	0	0	0	0	0	0
465	KSN	540500346	2	45	0	0	0	0	0	0	0	0	0	0	0	0
466	KSN	540500347	2	54	0	0	0	0	0	0	0	0	0	0	0	0
467	KSN	540500348	2	61	0	0	0	0	0	0	0	0	0	0	0	0
468	KSN	540500349	1	61	0	0	0	0	0	0	0	0	0	0	0	0
469	KSN	540500350	1	44	0	0	0	0	0	0	0	0	0	0	0	0
470	KSN	540500351	2	43	0	0	0	0	0	0	0	0	0	0	0	0
471	KSN	540500352	2	26	0	0	0	0	0	0	0	0	0	0	0	0
472	KSN	540500353	2	44	0	0	0	0	0	0	0	0	0	0	0	0
473	KSN	540500354	2	68	1	1	1	1	1	1	1	1	1	1	1	1
474	KSN	540500360	1	51	0	0	0	0	0	0	1	0	0	1	1	1
475	KSN	540500366	2	57	1	1	1	1	1	1	1	0	0	1	1	1
476	KSN	540500369	1	52	1	0	0	1	1	1	0	0	1	0	0	1
477	KSN	540500370	2	63	1	1	1	1	1	1	0	0	0	0	0	0
478	KSN	540500373	1	43	1	1	1	1	1	1	0	0	0	0	0	0
479	KSN	540500374	2	56	0	0	0	0	0	0	0	0	0	0	0	0
480	KSN	540500376	1	44	1	1	1	1	1	1	0	0	0	0	0	0
481	KSN	540700002	1	56	0	0	0	0	0	0	0	0	0	0	0	0
482	KSN	540700003	2	46	0	0	0	0	0	0	0	0	0	0	0	0
483	KSN	540700004	2	58	0	0	0	0	0	0	0	0	0	0	0	0
484	KSN	540700006	2	58	1	1	1	1	1	1	0	0	0	0	0	0
485	KSN	540700007	1	55	0	0	0	0	0	0	0	0	0	0	0	0
486	KSN	540700009	1	56	0	0	0	0	0	0	0	0	0	0	0	0
487	KSN	540700010	2	57	0	0	0	0	0	0	0	0	0	0	0	0
488	KSN	540700019	1	55	0	0	0	0	0	0	0	0	0	0	0	0
489	KSN	540700020	1	61	0	0	0	0	0	0	0	0	0	0	0	0
490	KSN	540700021	1	51	0	0	0	0	0	0	0	0	0	0	0	0
491	KSN	540700022	1	47	0	0	0	0	0	0	0	0	0	0	0	0
492	KSN	540700023	2	58	0	0	0	0	0	0	0	0	0	0	0	0
493	KSN	540700024	2	58	0	0	0	0	0	0	0	0	0	0	0	0
494	KSN	540700025	2	51	0	0	0	0	0	0	0	0	0	0	0	0
495	KSN	540700026	2	48	0	0	0	0	0	0	0	0	0	0	0	0
496	KSN	540700027	1	61	1	1	1	1	1	1	1	0	0	1	1	1
497	KSN	540700028	2	40	1	1	1	1	1	1	0	0	0	0	0	0
498	KSN	540700031	2	70	1	1	1	1	1	1	0	1	0	0	1	1
499	KSN	540700034	2	40	0	0	0	0	0	0	0	0	0	0	0	0
500	KSN	540700035	1	49	0	0	0	0	0	0	0	0	0	0	0	0
501	KSN	540700040	2	51	1	1	1	1	1	1	1	0	0	1	1	1
502	KSN	540700041	1	64	0	0	0	0	0	0	0	0	0	0	0	0
503	KSN	540700042	1	62	0	0	0	0	0	0	0	0	0	0	0	0
504	KSN	540700043	1	41	0	0	0	0	0	0	0	0	0	0	0	0
505	KSN	540700044	2	54	0	0	0	0	0	0	0	0	0	0	0	0
506	KSN	540700045	1	62	0	0	0	0	0	0	0	0	0	0	0	0
507	KSN	540700046	2	53	0	0	0	0	0	0	0	0	0	0	0	0
508	KSN	540700047	1	54	0	0	0	0	0	0	0	0	0	0	0	0
509	KSN	540700048	2	61	1	1	1	1	1	1	1	1	0	1	1	1
510	KSN	540700049	2	59	0	0	0	0	0	0	0	0	0	0	0	0
511	KSN	540700053	2	53	1	1	1	1	1	1	0	0	0	0	0	0
512	KSN	540700054	1	60	0	0	0	0	0	0	0	0	0	0	0	0
513	KSN	540700055	1	49	0	0	0	0	0	0	0	0	0	0	0	0
514	KSN	540700056	2	43	1	1	1	1	1	1	0	0	0	0	0	0
515	KSN	540700057	1	52	0	1	0	0	1	1	0	1	0	0	1	1
516	KSN	540700058	2	44	0	0	0	0	0	0	0	0	0	0	0	0
517	KSN	540700059	1	65	0	0	0	0	0	0	0	0	0	0	0	0
518	KSN	540700060	1	66	1	1	1	1	1	1	0	0	0	0	0	0
519	KSN	540700062	2	56	0	0	0	0	0	0	0	0	0	0	0	0
520	KSN	540700065	2	66	0	0	0	0	0	0	0	0	0	0	0	0
521	KSN	540700067	1	79	0	0	0	0	0	0	0	0	0	0	0	0
522	KSN	540700068	1	50	0	0	0	0	0	0	0	0	0	0	0	0
523	KSN	540700070	1	49	0	0	0	0	0	0	0	0	0	0	0	0
524	KSN	540700071	1	69	1	1	1	1	1	1	0	0	0	0	0	0
525	KSN	540700072	1	40	1	1	1	1	1	1	0	0	0	0	0	0
526	KSN	540700073	1	61	0	0	0	0	0	0	0	0	0	0	0	0
527	KSN	540700074	2	51	0	0	0	0	0	0	0	0	0	0	0	0
528	KSN	540700077	1	43	0	0	0	0	0	0	0	0	0	0	0	0
529	KSN	540700078	2	44	0	0	0	0	0	0	0	0	0	0	0	0
530	KSN	540700079	2	55	0	0	0	0	0	0	0	0	0	0	0	0
531	KSN	540700080	2	61	0	0	0	0	0	0	0	0	0	0	0	0
532	KSN	540700081	2	60	0	0	0	0	0	0	0	0	0	0	0	0
533	KSN	540700082	2	57	1	1	1	1	1	1	1	0	0	1	1	1
534	KSN	540700083	1	61	0	0	0	0	0	0	0	0	0	0	0	0
535	KSN	540700084	2	48	0	0	0	0	0	0	0	0	0	0	0	0
536	KSN	540700085	2	65	1	1	1	1	1	1	0	0	1	0	0	1
537	KSN	540700088	2	64	1	1	1	1	1	1	0	1	0	0	1	1
538	KSN	540700089	1	53	0	0	0	0	0	0	0	0	0	0	0	0
539	KSN	540700090	2	58	1	1	1	1	1	1	0	0	0	0	0	0
540	KSN	540700091	1	57	0	0	0	0	0	0	0	0	0	0	0	0
541	KSN	540700095	1	37	0	0	0	0	0	0	0	0	0	0	0	0
542	KSN	540700096	1	66	0	0	0	0	0	0	0	0	0	0	0	0
543	KSN	540700097	2	64	0	0	0	0	0	0	0	0	0	0	0	0
544	KSN	540700099	1	58	0	0	0	0	0	0	0	0	0	0	0	0
545	KSN	540700100	2	37	0	0	0	0	0	0	0	0	0	0	0	0
546	KSN	540700102	1	65	0	0	0	0	0	0	0	0	0	0	0	0
547	KSN	540700103	2	68	0	0	0	0	0	0	0	0	0	0	0	0
548	KSN	540700104	2	54	1	1	1	1	1	1	0	0	1	0	0	1
549	KSN	540700105	1	56	1	1	1	1	1	1	0	0	0	0	0	0
550	KSN	540700107	1	48	1	1	1	1	1	1	1	0	0	1	1	1
551	KSN	540700108	1	41	1	1	1	1	1	1	0	0	0	0	0	0
552	KSN	540700109	2	39	0	0	0	0	0	0	0	0	0	0	0	0
553	KSN	540700110	2	52	1	1	1	1	1	1	0	0	0	0	0	0
554	KSN	540700111	1	50	1	1	1	1	1	1	1	0	0	1	1	1
555	KSN	540700112	1	72	1	1	1	1	1	1	1	0	0	1	1	1
556	KSN	540700116	1	65	1	1	1	1	1	1	0	0	0	0	0	0
557	KSN	540700117	2	30	0	0	0	0	0	0	0	0	0	0	0	0
558	KSN	540700118	2	44	0	0	0	0	0	0	0	0	0	0	0	0
559	KSN	540700122	2	48	0	0	0	0	0	0	0	0	0	0	0	0
560	KSN	540700123	2	56	1	1	1	1	1	1	0	0	0	0	0	0
561	KSN	540700124	1	35	1	1	1	1	1	1	0	0	0	0	0	0
562	KSN	540700125	2	57	0	0	0	0	0	0	0	0	0	0	0	0
563	KSN	540700127	2	41	0	0	0	0	0	0	0	0	0	0	0	0
564	KSN	540700129	2	59	1	1	1	1	1	1	0	0	0	0	0	0
565	KSN	540700130	1	71	0	0	0	0	0	0	0	0	0	0	0	0
566	KSN	540700132	1	65	0	0	0	0	0	0	0	0	0	0	0	0
567	KSN	540700133	2	70	0	0	0	0	0	0	0	0	0	0	0	0
568	KSN	540700134	1	39	1	1	1	1	1	1	0	0	0	0	0	0
569	KSN	540700138	1	58	1	1	1	1	1	1	0	0	0	0	0	0
570	KSN	540700139	1	62	1	1	1	1	1	1	0	0	0	0	0	0
571	KSN	540700142	1	52	1	1	1	1	1	1	0	0	0	0	0	0
572	KSN	540700143	2	48	0	0	0	0	0	0	0	0	0	0	0	0
573	KSN	540700144	1	64	1	1	1	1	1	1	0	0	0	0	0	0
574	KSN	540700145	1	73	0	0	0	0	0	0	0	0	0	0	0	0
575	KSN	540700148	2	52	0	0	0	0	0	0	0	0	0	0	0	0
576	KSN	540700149	2	48	0	0	0	0	0	0	0	0	0	0	0	0
577	KSN	540700150	1	48	0	0	0	0	0	0	0	0	0	0	0	0
578	KSN	540700152	2	66	0	0	0	0	0	0	0	0	0	0	0	0
579	KSN	540700154	1	65	0	0	0	0	0	0	0	0	0	0	0	0
580	KSN	540700155	1	63	0	0	0	0	0	0	0	0	0	0	0	0
581	KSN	540700156	2	53	0	0	0	0	0	0	0	0	0	0	0	0
582	KSN	540700158	1	38	0	0	0	0	0	0	0	0	0	0	0	0
583	KSN	540700159	1	49	0	0	0	0	0	0	0	0	0	0	0	0
584	KSN	540700160	1	57	0	0	0	0	0	0	0	0	0	0	0	0
585	KSN	540700162	2	64	0	0	0	0	0	0	0	0	0	0	0	0
586	KSN	540700190	2	46	0	0	0	0	0	0	0	1	0	0	1	1
587	KSN	540700194	1	45	0	0	0	0	0	0	0	0	0	0	0	0
588	KSN	540700195	2	56	0	0	0	0	0	0	0	0	0	0	0	0
589	KSN	540700197	2	54	0	0	0	0	0	0	0	0	0	0	0	0
590	KSN	540700200	1	53	0	0	0	0	0	0	0	0	0	0	0	0
591	KSN	540700201	2	54	0	0	0	0	0	0	0	0	0	0	0	0
592	KSN	540700202	1	52	0	0	0	0	0	0	0	0	0	0	0	0
593	KSN	540700203	1	50	1	1	1	1	1	1	0	0	0	0	0	0
594	KSN	540700205	1	56	0	0	0	0	0	0	0	0	0	0	0	0
595	KSN	540700206	1	48	0	0	0	0	0	0	0	0	0	0	0	0
596	KSN	540700207	2	55	0	0	0	0	0	0	0	0	0	0	0	0
597	KSN	540700208	1	64	1	1	1	1	1	1	0	0	0	0	0	0
598	KSN	540700209	1	48	0	0	0	0	0	0	0	0	0	0	0	0
599	KSN	540700210	2	62	0	0	0	0	0	0	0	0	0	0	0	0
600	KSN	540700211	2	59	0	0	0	0	0	0	0	0	0	0	0	0
601	KSN	540700212	2	60	0	0	0	0	0	0	0	0	0	0	0	0
602	KSN	540700213	1	60	0	0	0	0	0	0	0	0	0	0	0	0
603	KSN	540700217	1	58	0	0	0	0	0	0	0	0	0	0	0	0
604	KSN	540700222	2	47	0	0	0	0	0	0	0	0	0	0	0	0
605	KSN	540700225	2	44	0	0	0	0	0	0	0	0	0	0	0	0
606	KSN	540700229	1	53	0	0	0	0	0	0	0	0	0	0	0	0
607	KSN	540700230	2	65	1	1	1	1	1	1	0	0	1	0	0	1
608	KSN	540700231	2	58	0	0	0	0	0	0	0	0	0	0	0	0
609	KSN	540700238	2	67	0	0	0	0	0	0	0	0	0	0	0	0
610	KSN	540700243	2	55	0	0	0	0	0	0	0	0	0	0	0	0
611	KSN	540700247	2	63	0	0	0	0	0	0	0	0	0	0	0	0
612	KSN	540700248	1	75	0	0	0	0	0	0	0	0	0	0	0	0
613	KSN	540700249	1	61	0	0	0	0	0	0	0	0	0	0	0	0
614	KSN	540700250	2	59	0	0	0	0	0	0	0	0	0	0	0	0
615	KSN	540700251	1	38	0	0	0	0	0	0	0	0	0	0	0	0
616	KSN	540700252	2	48	0	0	0	0	0	0	0	0	0	0	0	0
617	KSN	540700254	1	55	0	0	0	0	0	0	0	0	0	0	0	0
618	KSN	540700256	1	52	0	0	0	0	0	0	0	0	0	0	0	0
619	KSN	540700257	2	62	0	0	0	0	0	0	0	0	0	0	0	0
620	KSN	540700258	1	53	0	0	0	0	0	0	0	0	0	0	0	0
621	KSN	540700259	2	62	0	0	0	0	0	0	0	0	0	0	0	0
622	KSN	540700260	1	53	0	0	0	0	0	0	0	0	0	0	0	0
623	KSN	540700261	1	53	1	1	1	1	1	1	0	0	0	0	0	0
624	KSN	540700262	2	49	0	0	0	0	0	0	0	0	0	0	0	0
625	KSN	540700264	1	57	0	0	0	0	0	0	0	0	0	0	0	0
626	KSN	540700266	2	51	0	0	0	0	0	0	0	0	0	0	0	0
627	KSN	540700267	1	61	0	0	0	0	0	0	0	0	0	0	0	0
628	KSN	540700271	1	76	0	0	0	0	0	0	0	0	0	0	0	0
629	KSN	540700272	1	50	0	0	0	0	0	0	0	0	0	0	0	0
630	KSN	540700273	2	48	0	0	0	0	0	0	0	0	0	0	0	0
631	KSN	540700278	2	62	0	0	0	0	0	0	0	0	0	0	0	0
632	KSN	540700279	1	47	1	1	1	1	1	1	0	0	0	0	0	0
633	KSN	540700280	2	56	0	0	0	0	0	0	0	0	0	0	0	0
634	KSN	540700285	2	55	0	0	0	0	0	0	0	0	0	0	0	0
635	KSN	540700286	1	61	0	0	0	0	0	0	0	0	0	0	0	0
636	KSN	540700288	1	64	1	1	1	1	1	1	0	0	0	0	0	0
637	KSN	540700289	2	44	1	1	1	1	1	1	0	0	0	0	0	0
638	KSN	540700292	2	53	0	0	0	0	0	0	0	0	0	0	0	0
639	KSN	540700293	1	57	0	0	0	0	0	0	0	0	0	0	0	0
640	KSN	540700294	2	54	0	0	0	0	0	0	0	0	0	0	0	0
641	KSN	540700295	1	67	0	0	0	0	0	0	0	0	0	0	0	0
642	KSN	540700297	2	50	0	0	0	0	0	0	0	0	0	0	0	0
643	KSN	540700299	1	83	0	0	0	0	0	0	0	0	0	0	0	0
644	KSN	540700300	2	34	0	0	0	0	0	0	0	0	0	0	0	0
645	KSN	540700302	1	58	1	1	1	1	1	1	1	0	0	1	1	1
646	KSN	540700303	2	54	0	0	0	0	0	0	0	0	0	0	0	0
647	KSN	540700304	2	53	0	0	0	0	0	0	0	0	0	0	0	0
648	KSN	540700305	2	44	0	0	0	0	0	0	0	0	0	0	0	0
649	KSN	540700306	2	40	0	0	0	0	0	0	0	0	0	0	0	0
650	KSN	540700308	2	50	0	0	0	0	0	0	0	0	0	0	0	0
651	KSN	540700312	2	67	0	0	0	0	0	0	0	0	0	0	0	0
652	KSN	540700313	2	33	0	0	0	0	0	0	0	0	0	0	0	0
653	KSN	540700314	1	52	0	0	0	0	0	0	0	0	0	0	0	0
654	KSN	540700316	2	45	1	1	1	1	1	1	1	0	1	1	1	1
655	KSN	540700317	2	34	0	0	0	0	0	0	0	0	0	0	0	0
656	KSN	540700320	1	42	0	0	0	0	0	0	0	0	0	0	0	0
657	KSN	540700321	1	47	0	0	0	0	0	0	0	0	0	0	0	0
658	KSN	540700323	1	86	1	1	1	1	1	1	0	0	0	0	0	0
659	KSN	540700328	2	53	0	0	0	0	0	0	0	0	0	0	0	0
660	KSN	540700331	1	50	0	0	0	0	0	0	0	0	0	0	0	0
661	KSN	540700333	2	46	0	0	0	0	0	0	0	0	0	0	0	0
662	KSN	540700335	2	43	0	0	0	0	0	0	0	0	0	0	0	0
663	KSN	540700337	2	52	0	0	0	0	0	0	0	0	0	0	0	0
664	KSN	540700338	2	44	0	0	0	0	0	0	0	0	0	0	0	0
665	KSN	540700340	1	50	0	0	0	0	0	0	0	0	0	0	0	0
666	KSN	540700341	2	40	0	0	0	0	0	0	0	0	0	0	0	0
667	KSN	540700343	2	56	0	0	0	0	0	0	0	0	0	0	0	0
668	KSN	540700349	1	56	0	0	0	0	0	0	0	0	0	0	0	0
669	KSN	540700350	1	40	1	1	1	1	1	1	0	0	1	0	0	1
670	KSN	540700351	2	68	1	1	1	1	1	1	0	0	1	0	0	1
671	KSN	540700352	1	43	0	0	0	0	0	0	0	0	0	0	0	0
672	KSN	540700354	2	42	0	0	0	0	0	0	0	0	0	0	0	0
673	KSN	540700356	1	49	0	0	0	0	0	0	0	0	0	0	0	0
674	KSN	540700359	1	62	0	0	0	0	0	0	0	0	0	0	0	0
675	KSN	540700361	1	50	0	0	0	0	0	0	0	0	0	0	0	0
676	KSN	541000003	2	71	1	1	1	1	1	1	1	0	1	1	1	1
677	KSN	541000004	2	68	0	0	0	0	0	0	0	0	0	0	0	0
678	KSN	541000005	1	63	0	0	0	0	0	0	0	0	0	0	0	0
679	KSN	541000008	2	47	0	0	0	0	0	0	0	0	0	0	0	0
680	KSN	541000009	2	61	0	0	0	0	0	0	0	0	0	0	0	0
681	KSN	541000010	2	50	0	0	0	0	0	0	0	0	0	0	0	0
682	KSN	541000011	2	45	1	1	1	1	1	1	1	0	0	1	1	1
683	KSN	541000012	2	50	1	1	1	1	1	1	0	0	0	0	0	0
684	KSN	541000014	2	52	1	1	1	1	1	1	0	0	0	0	0	0
685	KSN	541000015	2	44	1	1	1	1	1	1	0	0	0	0	0	0
686	KSN	541000020	2	71	0	0	0	0	0	0	0	0	0	0	0	0
687	KSN	541000021	1	47	0	0	0	0	0	0	0	0	0	0	0	0
688	KSN	541000022	2	51	1	1	1	1	1	1	1	0	0	1	1	1
689	KSN	541000023	2	51	0	0	0	0	0	0	0	0	0	0	0	0
690	KSN	541000024	2	47	0	0	0	0	0	0	0	0	0	0	0	0
691	KSN	541000027	1	50	0	0	0	0	0	0	0	0	0	0	0	0
692	KSN	541000028	1	69	0	0	0	0	0	0	0	0	0	0	0	0
693	KSN	541000032	2	60	0	0	0	0	0	0	0	0	0	0	0	0
694	KSN	541000037	1	59	0	0	0	0	0	0	0	0	0	0	0	0
695	KSN	541000038	2	58	0	0	0	0	0	0	0	0	0	0	0	0
696	KSN	541000040	2	60	1	1	0	1	1	1	0	0	0	0	0	0
697	KSN	541000041	2	48	0	0	0	0	0	0	0	0	0	0	0	0
698	KSN	541000044	2	44	0	0	0	0	0	0	0	0	0	0	0	0
699	KSN	541000051	2	42	0	0	0	0	0	0	0	0	0	0	0	0
700	KSN	541000052	2	49	0	0	0	0	0	0	0	0	0	0	0	0
701	KSN	541000054	1	59	0	0	0	0	0	0	0	0	0	0	0	0
702	KSN	541000063	1	52	0	0	0	0	0	0	0	0	0	0	0	0
703	KSN	541000065	2	51	0	0	0	0	0	0	0	0	0	0	0	0
704	KSN	541000069	2	66	0	0	0	0	0	0	0	0	0	0	0	0
705	KSN	541000087	2	52	0	0	0	0	0	0	0	1	0	0	1	1
706	KSN	541000096	1	62	0	0	1	0	0	1	0	0	0	0	0	0
707	KSN	541000100	1	58	0	0	0	0	0	0	0	0	0	0	0	0
708	KSN	541000101	1	64	0	0	0	0	0	0	0	0	0	0	0	0
709	KSN	541000104	1	46	0	0	0	0	0	0	0	0	0	0	0	0
710	KSN	541000105	2	50	1	1	1	1	1	1	1	1	1	1	1	1
711	KSN	541000106	2	57	0	0	0	0	0	0	0	0	0	0	0	0
712	KSN	541000108	1	54	1	1	1	1	1	1	0	0	0	0	0	0
713	KSN	541000112	2	38	0	0	0	0	0	0	0	0	0	0	0	0
714	KSN	541000113	1	55	0	0	0	0	0	0	0	0	0	0	0	0
715	KSN	541000114	2	59	1	1	1	1	1	1	0	0	1	0	0	1
716	KSN	541000115	2	51	0	0	0	0	0	0	0	0	1	0	0	1
717	KSN	541000118	2	70	1	1	1	1	1	1	1	1	1	1	1	1
718	KSN	541000119	1	34	1	1	1	1	1	1	0	0	0	0	0	0
719	KSN	541000122	2	49	0	0	0	0	0	0	0	0	0	0	0	0
720	KSN	541000123	1	46	1	1	1	1	1	1	1	0	0	1	1	1
721	KSN	541000124	1	42	0	0	0	0	0	0	0	0	0	0	0	0
722	KSN	541000128	1	49	1	1	1	1	1	1	0	0	0	0	0	0
723	KSN	541000135	1	41	1	1	1	1	1	1	0	0	0	0	0	0
724	KSN	541000137	1	50	1	1	1	1	1	1	0	0	0	0	0	0
725	KSN	541000139	2	39	1	1	1	1	1	1	1	0	1	1	1	1
726	KSN	541000140	2	54	0	0	0	0	0	0	0	0	0	0	0	0
727	KSN	541000141	1	45	0	0	0	0	0	0	0	0	0	0	0	0
728	KSN	541000144	1	67	1	1	1	1	1	1	0	1	0	0	1	1
729	KSN	541000148	2	59	0	0	0	0	0	0	0	0	0	0	0	0
730	KSN	541000150	2	61	1	1	1	1	1	1	0	0	0	0	0	0
731	KSN	541000163	2	62	1	1	1	1	1	1	1	1	0	1	1	1
732	KSN	541000166	1	53	1	1	1	1	1	1	1	0	0	1	1	1
733	KSN	541000167	1	61	1	1	1	1	1	1	1	1	1	1	1	1
734	KSN	541000173	1	43	0	0	0	0	0	0	0	0	0	0	0	0
735	KSN	541000175	2	57	0	0	0	0	0	0	0	0	0	0	0	0
736	KSN	541000177	2	52	1	1	1	1	1	1	1	0	1	1	1	1
737	KSN	541000180	1	61	1	1	1	1	1	1	0	0	0	0	0	0
738	KSN	541000185	1	62	0	0	0	0	0	0	0	0	0	0	0	0
739	KSN	541000194	2	75	1	1	1	1	1	1	1	0	0	1	1	1
740	KSN	541000196	1	68	1	1	1	1	1	1	0	1	1	0	1	1
741	KSN	541000197	1	55	0	0	0	0	0	0	0	0	0	0	0	0
742	KSN	541000200	2	29	0	0	0	0	0	0	0	0	0	0	0	0
743	KSN	541000201	1	74	1	1	1	1	1	1	1	1	1	1	1	1
744	KSN	541000213	1	50	1	1	0	1	1	1	0	0	0	0	0	0
745	KSN	541000215	2	41	0	0	0	0	0	0	0	0	0	0	0	0
746	KSN	541000220	2	72	1	1	1	1	1	1	0	0	1	0	0	1
747	KSN	541000222	1	75	1	1	1	1	1	1	1	1	0	1	1	1
748	KSN	541000223	1	72	1	1	0	1	1	1	0	0	0	0	0	0
749	KSN	541000230	1	57	0	0	0	0	0	0	0	0	0	0	0	0
750	KSN	541000236	2	37	0	0	0	0	0	0	0	0	0	0	0	0
751	KSN	541000238	2	25	0	0	0	0	0	0	0	0	1	0	0	1
752	KSN	541000239	1	26	0	0	0	0	0	0	0	0	0	0	0	0
753	KSN	541000240	2	37	1	1	1	1	1	1	0	0	0	0	0	0
754	KSN	541000244	2	43	0	0	0	0	0	0	1	0	1	1	1	1
755	KSN	541000245	2	41	1	1	1	1	1	1	0	0	0	0	0	0
756	KSN	541000246	1	52	1	1	1	1	1	1	0	0	0	0	0	0
757	KSN	541000247	1	27	0	0	0	0	0	0	0	0	0	0	0	0
758	KSN	541000249	2	40	0	0	0	0	0	0	0	0	0	0	0	0
759	KSN	541000250	2	50	0	0	0	0	0	0	0	0	0	0	0	0
760	KSN	541000262	1	54	1	0	0	1	1	1	0	0	0	0	0	0
761	KSN	541000263	2	34	0	0	0	0	0	0	0	0	0	0	0	0
762	KSN	541000265	1	45	0	0	0	0	0	0	0	0	0	0	0	0
763	KSN	541000279	1	50	0	0	0	0	0	0	0	0	0	0	0	0
764	KSN	541000281	2	43	0	0	0	0	0	0	0	0	0	0	0	0
765	KSN	541000282	1	26	0	0	0	0	0	0	0	0	0	0	0	0
766	KSN	541000286	1	46	0	0	0	0	0	0	0	0	0	0	0	0
767	KSN	541000291	1	45	1	1	1	1	1	1	0	0	1	0	0	1
768	KSN	541000295	2	40	1	1	1	1	1	1	0	0	0	0	0	0
769	KSN	541000298	1	44	0	0	0	0	0	0	0	0	0	0	0	0
770	KSN	541000299	2	39	1	1	1	1	1	1	0	0	0	0	0	0
771	KSN	541000300	1	55	1	1	1	1	1	1	1	1	1	1	1	1
772	KSN	541000301	2	50	1	1	1	1	1	1	0	1	1	0	1	1
773	KSN	541000303	2	53	1	1	0	1	1	1	1	1	0	1	1	1
774	KSN	541000305	2	43	1	1	1	1	1	1	0	0	1	0	0	1
775	KSN	541000306	2	52	0	0	0	0	0	0	0	0	0	0	0	0
776	KSN	541000310	2	46	0	0	0	0	0	0	0	0	0	0	0	0
777	KSN	541000311	2	25	0	0	0	0	0	0	0	0	0	0	0	0
778	KSN	541000313	1	33	1	1	1	1	1	1	0	0	1	0	0	1
779	KSN	541000316	2	47	1	1	1	1	1	1	0	1	0	0	1	1
780	KSN	541000318	1	35	0	0	0	0	0	0	0	0	0	0	0	0
781	KSN	541000319	1	53	1	1	1	1	1	1	1	1	1	1	1	1
782	KSN	541000320	1	54	1	1	1	1	1	1	1	1	1	1	1	1
783	KSN	541000321	1	28	0	0	0	0	0	0	0	0	0	0	0	0
784	KSN	541000328	1	41	0	0	0	0	0	0	0	0	0	0	0	0
785	KSN	541000330	1	22	0	0	0	0	0	0	1	0	1	1	1	1
786	KSN	541000331	1	32	0	0	0	0	0	0	0	0	0	0	0	0
787	KSN	541000335	2	33	0	0	0	0	0	0	0	0	0	0	0	0
788	KSN	541000339	1	39	0	0	0	0	0	0	0	0	0	0	0	0
789	KSN	541000340	2	37	1	1	1	1	1	1	1	1	0	1	1	1
790	KSN	541000341	2	38	0	0	0	0	0	0	0	0	0	0	0	0
791	KSN	541000343	2	25	0	0	0	0	0	0	0	0	0	0	0	0
792	KSN	541000347	2	35	0	0	0	0	0	0	0	0	0	0	0	0
793	KSN	541000349	2	27	0	0	0	0	0	0	0	0	0	0	0	0
794	KSN	541000351	2	50	1	1	1	1	1	1	1	1	1	1	1	1
795	KSN	541000353	1	56	0	0	0	0	0	0	0	0	0	0	0	0
796	KSN	541000354	2	26	0	0	0	0	0	0	0	0	0	0	0	0
797	KSN	541000356	1	40	1	1	0	1	1	1	0	0	0	0	0	0
798	KSN	541000357	1	43	0	0	0	0	0	0	0	0	0	0	0	0
799	KSN	541000359	2	48	0	0	0	0	0	0	0	0	0	0	0	0
800	KSN	541000362	2	40	0	0	0	0	0	0	0	0	0	0	0	0
801	KSN	541000368	1	41	0	0	0	0	0	0	0	0	0	0	0	0
