# Supplementary material for: Effects of day-to-day variation of Opisthorchis viverrini antigen in urine on the accuracy of diagnosing opisthorchiasis in Northeast Thailand
Source: PLoS One. 2022 Jul 19;17(7):e0271553. doi: 10.1371/journal.pone.0271553 (PMC9295949; doi:10.1371/journal.pone.0271553)
Supplement: S3 File — (XLSX) [file pone.0271553.s003.xlsx]

## Sheet: Sheet1
No.	Site	Full PID	Log10 (EPG+1)	Log10 (Ag+1)
1	KKN	0425300001	0	1.073
2	KKN	0425300003	0	1.079
3	KKN	0425300004	0	1.074
4	KKN	0425300005	0	1.08
5	KKN	0425300006	0	1.085
6	KKN	0425300007	0	1.074
7	KKN	0425300008	0	1.092
8	KKN	0425300009	0.60206	1.381
9	KKN	0425300012	0.69897	1.408
10	KKN	0425300014	0	1.087
11	KKN	0425300015	0	1.076
12	KKN	0425300018	0	1.088
13	KKN	0425300019	0	1.078
14	KKN	0425300021	0	1.1
15	KKN	0425300022	0.69897	1.446
16	KKN	0425300027	0	1.081
17	KKN	0425300029	0	1.089
18	KKN	0425300031	0	1.079
19	KKN	0425300032	0	1.086
20	KKN	0425300033	0	1.079
21	KKN	0425300034	0	1.086
22	KKN	0425300035	0.69897	1.316
23	KKN	0425300036	0	1.093
24	KKN	0425300037	0	1.104
25	KKN	0425300038	0	1.082
26	KKN	0425300040	0	1.085
27	KKN	0425300041	0.778151	1.358
28	KKN	0425300042	0	1.076
29	KKN	0425300043	0	1.079
30	KKN	0425300044	0	1.086
31	KKN	0425300046	0	1.083
32	KKN	0425300048	0	1.092
33	KKN	0425300049	0.778151	1.358
34	KKN	0425300050	0	1.095
35	KKN	0425300051	0	1.083
36	KKN	0425300052	0	1.108
37	KKN	0425300055	0	1.108
38	KKN	0425300056	0	1.104
39	KKN	0425300057	0.778151	1.358
40	KKN	0425300058	0	1.079
41	KKN	0425300059	0	1.089
42	KKN	0425300060	0	1.078
43	KKN	0425300061	0	1.088
44	KKN	0425300062	0	1.11
45	KKN	0425300063	0	1.108
46	KKN	0425300064	0	1.108
47	KKN	0425300065	0	1.117
48	KKN	0425300066	0	1.133
49	KKN	0425300067	0	1.107
50	KKN	0425300068	0	1.134
51	KKN	0425300069	0	1.103
52	KKN	0425300071	0	1.129
53	KKN	0425300072	0	1.108
54	KKN	0425300073	0	1.09
55	KKN	0425300074	0.845098	1.391
56	KKN	0425300075	0	1.077
57	KKN	0425300076	0	1.077
58	KKN	0425300077	0	1.078
59	KKN	0425300078	0	1.101
60	KKN	0425300079	0	1.071
61	KKN	0425300081	0	1.101
62	KKN	0425300084	0	1.12
63	KKN	0425300085	0	1.139
64	KKN	0425300087	0	1.087
65	KKN	0425300088	0	1.11
66	KKN	0425300090	0.845098	1.566
67	KKN	0425300091	0	1.145
68	KKN	0425300092	0	1.089
69	KKN	0425300093	0	1.14
70	KKN	0425300094	0	1.111
71	KKN	0425300099	0	1.113
72	KKN	0425300100	0	1.128
73	KKN	0425300101	0	1.09
74	KKN	0425300102	0	1.089
75	KKN	0425300103	0	1.131
76	KKN	0425300104	0	1.168
77	KKN	0425300105	0	1.12
78	KKN	0425300106	0	1.064
79	KKN	0425300107	0	1.115
80	KKN	0425300108	0	1.109
81	KKN	0425300109	0	1.146
82	KKN	0425300110	0	1.107
83	KKN	0425300111	0	1.124
84	KKN	0425300112	0	1.119
85	KKN	0425300113	0	1.159
86	KKN	0425300114	0	1.154
87	KKN	0425300115	0	1.088
88	KKN	0425300116	0	1.129
89	KKN	0425300118	0	1.105
90	KKN	0425300119	0	1.14
91	KKN	0425300120	0	1.125
92	KKN	0425300121	0	1.146
93	KKN	0425300122	0.845098	1.436
94	KKN	0425300123	0	1.119
95	KKN	0425300124	0	1.089
96	KKN	0425300125	0	1.173
97	KKN	0425300127	0	1.16
98	KKN	0425300128	0	1.121
99	KKN	0425300129	0	1.127
100	KKN	0425300130	0	1.096
101	KKN	0425300131	0	1.123
102	KKN	0425300140	0.90309	1.106
103	KKN	0425300143	2.10037	1.46
104	KKN	0425300148	0	1.117
105	KKN	0425300150	0	1.124
106	KKN	0425300154	0	1.189
107	KKN	0425300155	0	1.09
108	KKN	0425300157	0	1.088
109	KKN	0425300158	0	1.095
110	KKN	0425300160	0	1.203
111	KKN	0425300161	0	1.107
112	KKN	0425300162	0	1.184
113	KKN	0425300163	0	1.137
114	KKN	0425300165	0	1.097
115	KKN	0425300166	0	1.082
116	KKN	0425300167	0	1.142
117	KKN	0425300168	0	1.136
118	KKN	0425300169	0	1.069
119	KKN	0425300170	0	1.088
120	KKN	0425300173	0	1.196
121	KKN	0425300174	0	1.089
122	KKN	0425300183	0	1.086
123	KKN	0425300184	0	1.153
124	KKN	0425300185	0	1.096
125	KKN	0425300186	0	1.078
126	KKN	0425300187	0	1.101
127	KKN	0425300189	0	1.078
128	KKN	0425300190	0	1.179
129	KKN	0425300192	1.81954	1.837
130	KKN	0425300193	0	1.206
131	KKN	0425300194	0	1.223
132	KKN	0425300195	0	1.07
133	KKN	0425300196	0	1.109
134	KKN	0425300197	0	1.102
135	KKN	0425300198	1.51851	1.625
136	KKN	0425300200	0	1.187
137	KKN	0425300201	0.477121	1.431
138	KKN	0425300202	0	1.125
139	KKN	0425300205	0	1.149
140	KKN	0425300206	0	1.083
141	KKN	0425300207	0	1.096
142	KKN	0425300208	0	1.224
143	KKN	0425300209	0	1.147
144	KKN	0425300211	0	1.147
145	KKN	0425300212	0	1.158
146	KKN	0425300213	0	1.124
147	KKN	0425300214	0	1.145
148	KKN	0425300218	0	1.069
149	KKN	0425300222	0	1.087
150	KKN	0425300223	0	1.13
151	KKN	0425300224	0	1.218
152	KKN	0425300225	0	1.099
153	KKN	0425300226	0	1.213
154	KKN	0425300227	0	1.193
155	KKN	0425300228	0	1.09
156	KKN	0425300231	0	1.139
157	KKN	0425300237	0	1.157
158	KKN	0425300238	0	1.199
159	KKN	0425300239	0	1.162
160	KKN	0425300241	0	1.216
161	KKN	0425300245	0	1.098
162	KKN	0425300249	0	1.082
163	KKN	0425300250	0	1.216
164	KKN	0425300251	0	1.09
165	KKN	0425300252	0	1.104
166	KKN	0425300253	0	1.219
167	KKN	0425300254	0	1.104
168	KKN	0425300255	0	1.185
169	KKN	0425300256	0	1.107
170	KKN	0425300257	0	1.148
171	KKN	0425300258	0	1.267
172	KKN	0425300259	0	1.097
173	KKN	0425300260	0	1.215
174	KKN	0425300261	0	1.1
175	KKN	0425300263	0	1.202
176	KKN	0425300268	0	1.131
177	KKN	0425300269	0	1.072
178	KKN	0425300270	0	1.14
179	KKN	BWM02400	0	1.087
180	KKN	BWM02401	0	1.234
181	KKN	BWM02407	0.69897	1.51
182	KKN	BWM02408	0	1.079
183	KKN	BWM02410	0	1.15
184	KKN	BWM02416	0.69897	1.341
185	KKN	BWM02419	0	1.155
186	KKN	BWM02421	0	1.099
187	KKN	BWM02422	0	1.151
188	KKN	BWM02423	0	1.098
189	KKN	BWM02425	0.954243	1.396
190	KKN	BWM02430	0	1.099
191	KKN	BWM02431	0	1.162
192	KKN	BWM02434	0	1.18
193	KKN	BWM02435	0	1.216
194	KKN	BWM02437	0.69897	1.406
195	KKN	BWM02006	0	1.079
196	KKN	BWM02010	0	1.124
197	KKN	BWM02011	0	1.184
198	KKN	BWM02012	0	1.216
199	KKN	BWM02038	1.04139	1.095
200	KKN	BWM02048	0	1.105
201	KKN	BWM02051	0	1.08
202	KKN	BWM02056	1.04139	1.342
203	KKN	BWM02068	0	1.074
204	KKN	BWM02071	0.69897	1.325
205	KKN	BWM02077	0	1.27
206	KKN	BWM02080	0	1.088
207	KKN	BWM02081	0	1.088
208	KKN	BWM02082	0	1.286
209	KKN	BWM02083	1.14613	1.378
210	KKN	BWM02085	0	1.166
211	KKN	BWM02086	0	1.098
212	KKN	BWM02089	0.954243	1.295
213	KKN	BWM02093	0	1.202
214	KKN	BWM02096	0	1.088
215	KKN	BWM02098	0	1.109
216	KKN	BWM02106	0	1.096
217	KKN	BWM02107	0	1.157
218	KKN	BWM02110	0	1.152
219	KKN	BWM02111	0	1.288
220	KKN	BWM02115	0	1.146
221	KKN	BWM02128	0.90309	1.406
222	KKN	BWM02133	1.04139	1.358
223	KKN	BWM02149	0	1.278
224	KKN	BWM02152	0	1.155
225	KKN	BWM02162	1.20412	1.406
226	KKN	BWM02164	0.90309	1.402
227	KKN	BWM02165	1.23045	1.293
228	KKN	BWM02169	0	1.115
229	KKN	BWM02171	0	1.107
230	KKN	BWM02173	0	1.093
231	KKN	BWM02175	0	1.107
232	KKN	BWM02179	0.60206	1.371
233	KKN	BWM02180	0	1.103
234	KKN	BWM02182	0	1.165
235	KKN	BWM02183	0	1.137
236	KKN	BWM02185	0	1.092
237	KKN	BWM02196	0	1.244
238	KKN	BWM02204	0	1.103
239	KKN	BWM02219	0	1.077
240	KKN	BWM02223	0	1.244
241	KKN	BWM02229	0	1.151
242	KKN	BWM02230	0	1.074
243	KKN	BWM02233	0	1.211
244	KKN	BWM02234	0	1.088
245	KKN	BWM02237	0	1.088
246	KKN	BWM02239	0	1.187
247	KKN	BWM02243	0.778151	1.412
248	KKN	BWM02244	0	1.206
249	KKN	BWM02246	0	1.104
250	KKN	BWM02253	1.38021	1.325
251	KKN	BWM02256	0.954243	1.366
252	KKN	BWM02269	1.41497	1.408
253	KKN	BWM02281	0	1.285
254	KKN	BWM02282	0	1.125
255	KSN	540500004	1.23045	1.478
256	KSN	540500007	0	1.108
257	KSN	540500008	1.44716	1.409
258	KSN	540500009	0	1.145
259	KSN	540500010	0	1.278
260	KSN	540500015	1.49136	1.082
261	KSN	540500018	0	1.099
262	KSN	540500021	0	1.108
263	KSN	540500032	0	1.115
264	KSN	540500034	0	1.111
265	KSN	540500035	0	1.174
266	KSN	540500036	0	1.136
267	KSN	540500041	0	1.081
268	KSN	540500046	0	1.297
269	KSN	540500048	0	1.14
270	KSN	540500050	0	1.238
271	KSN	540500051	0	1.156
272	KSN	540500052	0	1.136
273	KSN	540500053	0	1.141
274	KSN	540500054	0	1.098
275	KSN	540500055	0	1.248
276	KSN	540500056	0	1.194
277	KSN	540500059	1.14613	1.439
278	KSN	540500061	0	1.245
279	KSN	540500063	0	1.116
280	KSN	540500064	0	1.175
281	KSN	540500068	0	1.084
282	KSN	540500072	0	1.094
283	KSN	540500074	0	1.215
284	KSN	540500077	0	1.14
285	KSN	540500081	1.23045	1.391
286	KSN	540500084	0	1.125
287	KSN	540500086	0	1.157
288	KSN	540500087	0	1.164
289	KSN	540500088	0	1.144
290	KSN	540500089	0	1.225
291	KSN	540500090	0	1.165
292	KSN	540500093	0	1.185
293	KSN	540500097	0	1.125
294	KSN	540500098	0.778151	1.381
295	KSN	540500099	0	1.148
296	KSN	540500101	0	1.139
297	KSN	540500102	0	1.194
298	KSN	540500105	0	1.268
299	KSN	540500106	0	1.21
300	KSN	540500108	0	1.128
301	KSN	540500110	0.778151	1.445
302	KSN	540500111	0	1.067
303	KSN	540500112	0	1.307
304	KSN	540500113	0	1.187
305	KSN	540500118	0	1.188
306	KSN	540500119	0	1.157
307	KSN	540500121	0	1.217
308	KSN	540500122	0	1.101
309	KSN	540500124	0	1.177
310	KSN	540500125	0	1.232
311	KSN	540500126	0	1.216
312	KSN	540500127	0	1.296
313	KSN	540500131	0	1.188
314	KSN	540500132	0	1.214
315	KSN	540500133	0	1.196
316	KSN	540500135	0	1.297
317	KSN	540500136	0	1.136
318	KSN	540500137	0	1.245
319	KSN	540500138	0	1.167
320	KSN	540500139	0	1.184
321	KSN	540500142	0	1.195
322	KSN	540500145	0	1.163
323	KSN	540500146	1.5563	1.454
324	KSN	540500147	0	1.248
325	KSN	540500148	0	1.167
326	KSN	540500152	1.11394	1.612
327	KSN	540500154	0	1.172
328	KSN	540500155	0	1.163
329	KSN	540500156	0	1.139
330	KSN	540500157	0	1.258
331	KSN	540500158	0	1.18
332	KSN	540500159	0	1.214
333	KSN	540500160	0	1.191
334	KSN	540500161	0	1.156
335	KSN	540500164	0	1.136
336	KSN	540500167	0	1.103
337	KSN	540500168	0	1.166
338	KSN	540500170	0	1.136
339	KSN	540500171	0	1.227
340	KSN	540500172	0	1.177
341	KSN	540500173	0	1.155
342	KSN	540500175	0	1.208
343	KSN	540500176	0	1.19
344	KSN	540500177	0	1.206
345	KSN	540500178	0	1.196
346	KSN	540500179	0	1.171
347	KSN	540500180	0	1.212
348	KSN	540500181	0	1.19
349	KSN	540500182	0	1.287
350	KSN	540500186	0	1.294
351	KSN	540500188	0	1.156
352	KSN	540500189	0	1.104
353	KSN	540500194	0	1.198
354	KSN	540500195	0	1.303
355	KSN	540500196	0	1.14
356	KSN	540500197	0	1.119
357	KSN	540500199	0	1.19
358	KSN	540500200	0	1.203
359	KSN	540500201	0	1.177
360	KSN	540500203	0	1.217
361	KSN	540500204	0	1.307
362	KSN	540500205	0.954243	1.503
363	KSN	540500207	0	1.217
364	KSN	540500210	0	1.165
365	KSN	540500211	0	1.077
366	KSN	540500212	0	1.116
367	KSN	540500213	0	1.211
368	KSN	540500214	0	1.136
369	KSN	540500215	0	1.211
370	KSN	540500216	0	1.215
371	KSN	540500217	0	1.298
372	KSN	540500218	0	1.208
373	KSN	540500219	0	1.154
374	KSN	540500221	0	1.144
375	KSN	540500223	0	1.08
376	KSN	540500224	0	1.216
377	KSN	540500228	0	1.252
378	KSN	540500229	0	1.19
379	KSN	540500230	0	1.132
380	KSN	540500231	0	1.169
381	KSN	540500232	0	1.119
382	KSN	540500233	0	1.222
383	KSN	540500236	0	1.227
384	KSN	540500237	0	1.181
385	KSN	540500238	0	1.126
386	KSN	540500240	0	1.17
387	KSN	540500244	0	1.22
388	KSN	540500245	0	1.244
389	KSN	540500246	0	1.189
390	KSN	540500247	0	1.195
391	KSN	540500248	0	1.288
392	KSN	540500250	0	1.238
393	KSN	540500251	0	1.111
394	KSN	540500255	0	1.095
395	KSN	540500256	0	1.259
396	KSN	540500257	0	1.111
397	KSN	540500259	0	1.298
398	KSN	540500260	0	1.256
399	KSN	540500262	0	1.257
400	KSN	540500264	0	1.098
401	KSN	540500266	0	0.352
402	KSN	540500268	1.68124	1.077
403	KSN	540500269	0	1.139
404	KSN	540500270	0	1.267
405	KSN	540500271	0	1.075
406	KSN	540500272	0	1.18
407	KSN	540500275	0	1.188
408	KSN	540500276	0	1.263
409	KSN	540500277	0	1.087
410	KSN	540500278	0	1.085
411	KSN	540500279	0	1.278
412	KSN	540500280	0	1.212
413	KSN	540500281	0	1.257
414	KSN	540500282	0	1.307
415	KSN	540500283	0	1.248
416	KSN	540500284	0	0.345
417	KSN	540500285	0	1.216
418	KSN	540500286	0	1.213
419	KSN	540500287	0	1.276
420	KSN	540500288	0	1.205
421	KSN	540500292	0	1.243
422	KSN	540500295	0	1.182
423	KSN	540500296	0	1.307
424	KSN	540500297	0	1.182
425	KSN	540500298	0	1.089
426	KSN	540500299	0	1.276
427	KSN	540500300	0	1.287
428	KSN	540500301	0	1.126
429	KSN	540500302	0	1.266
430	KSN	540500303	0	0.345
431	KSN	540500304	0	1.267
432	KSN	540500305	0	1.309
433	KSN	540500306	0	1.267
434	KSN	540500308	0	1.256
435	KSN	540500309	0	1.213
436	KSN	540500310	0	1.253
437	KSN	540500313	0	1.258
438	KSN	540500314	0	1.229
439	KSN	540500315	0	1.155
440	KSN	540500316	0	1.221
441	KSN	540500317	1.17609	1.413
442	KSN	540500319	0	1.248
443	KSN	540500320	0	1.287
444	KSN	540500321	0	1.217
445	KSN	540500322	1.04139	1.448
446	KSN	540500323	0	1.077
447	KSN	540500324	0	1.222
448	KSN	540500325	0	1.224
449	KSN	540500326	0	1.187
450	KSN	540500327	0	1.107
451	KSN	540500328	0	1.307
452	KSN	540500329	0	1.357
453	KSN	540500330	0	1.198
454	KSN	540500331	0	1.288
455	KSN	540500332	0	1.298
456	KSN	540500333	0	1.278
457	KSN	540500335	0	1.279
458	KSN	540500338	0	1.245
459	KSN	540500339	0	1.241
460	KSN	540500340	0	1.161
461	KSN	540500341	0	1.231
462	KSN	540500343	0	1.135
463	KSN	540500344	0	1.242
464	KSN	540500345	0	1.176
465	KSN	540500346	0	1.287
466	KSN	540500347	0	1.242
467	KSN	540500348	0	1.227
468	KSN	540500349	0	1.284
469	KSN	540500350	0	1.246
470	KSN	540500351	0	1.259
471	KSN	540500352	0	1.3
472	KSN	540500353	0	1.3
473	KSN	540500354	1.25527	1.409
474	KSN	540500360	0	1.285
475	KSN	540500366	0	1.255
476	KSN	540500369	1.4624	1.372
477	KSN	540500370	0	1.226
478	KSN	540500373	0	1.259
479	KSN	540500374	0	1.256
480	KSN	540500376	0	1.188
481	KSN	540700002	0	1.303
482	KSN	540700003	0	1.278
483	KSN	540700004	0	1.253
484	KSN	540700006	0	1.228
485	KSN	540700007	0	1.288
486	KSN	540700009	0	1.252
487	KSN	540700010	0	1.234
488	KSN	540700019	0	1.268
489	KSN	540700020	0	1.237
490	KSN	540700021	0	1.287
491	KSN	540700022	0	1.235
492	KSN	540700023	0	1.233
493	KSN	540700024	0	1.225
494	KSN	540700025	0	1.231
495	KSN	540700026	0	1.287
496	KSN	540700027	0	1.206
497	KSN	540700028	0	1.177
498	KSN	540700031	0	1.267
499	KSN	540700034	0	1.256
500	KSN	540700035	0	1.256
501	KSN	540700040	0	1.256
502	KSN	540700041	0	1.258
503	KSN	540700042	0	1.268
504	KSN	540700043	0	1.253
505	KSN	540700044	0	1.226
506	KSN	540700045	0	1.29
507	KSN	540700046	0	1.2
508	KSN	540700047	0	1.228
509	KSN	540700048	0	1.303
510	KSN	540700049	0	1.168
511	KSN	540700053	0	1.243
512	KSN	540700054	0	1.261
513	KSN	540700055	0	1.243
514	KSN	540700056	0	1.276
515	KSN	540700057	0	1.308
516	KSN	540700058	0	1.255
517	KSN	540700059	0	1.274
518	KSN	540700060	0	1.231
519	KSN	540700062	0	1.242
520	KSN	540700065	0	1.251
521	KSN	540700067	0	1.28
522	KSN	540700068	0	1.305
523	KSN	540700070	0	1.242
524	KSN	540700071	0	1.267
525	KSN	540700072	0	1.288
526	KSN	540700073	0	1.255
527	KSN	540700074	0	1.268
528	KSN	540700077	0	1.282
529	KSN	540700078	0	1.307
530	KSN	540700079	0	1.274
531	KSN	540700080	0	1.236
532	KSN	540700081	0	1.286
533	KSN	540700082	0	1.277
534	KSN	540700083	0	1.297
535	KSN	540700084	0	1.307
536	KSN	540700085	1.6902	1.387
537	KSN	540700088	0	1.276
538	KSN	540700089	0	1.305
539	KSN	540700090	0	1.296
540	KSN	540700091	0	1.295
541	KSN	540700095	0	1.299
542	KSN	540700096	0	1.303
543	KSN	540700097	0	1.296
544	KSN	540700099	0	1.314
545	KSN	540700100	0	1.324
546	KSN	540700102	0	1.323
547	KSN	540700103	0	1.322
548	KSN	540700104	1.75587	1.338
549	KSN	540700105	0	1.335
550	KSN	540700107	0	1.368
551	KSN	540700108	0	1.349
552	KSN	540700109	0	1.339
553	KSN	540700110	0	1.388
554	KSN	540700111	0	1.386
555	KSN	540700112	0	1.378
556	KSN	540700116	0	1.278
557	KSN	540700117	0	1.312
558	KSN	540700118	0	1.422
559	KSN	540700122	0	1.367
560	KSN	540700123	0	1.377
561	KSN	540700124	0	1.368
562	KSN	540700125	0	1.305
563	KSN	540700127	0	1.378
564	KSN	540700129	0	1.329
565	KSN	540700130	0	1.378
566	KSN	540700132	0	1.344
567	KSN	540700133	0	1.426
568	KSN	540700134	0	1.387
569	KSN	540700138	0	1.324
570	KSN	540700139	0	1.41
571	KSN	540700142	0	1.338
572	KSN	540700143	0	1.346
573	KSN	540700144	0	1.387
574	KSN	540700145	0	1.413
575	KSN	540700148	0	1.37
576	KSN	540700149	0	1.338
577	KSN	540700150	0	1.338
578	KSN	540700152	0	1.445
579	KSN	540700154	0	1.311
580	KSN	540700155	0	1.422
581	KSN	540700156	0	1.458
582	KSN	540700158	0	1.397
583	KSN	540700159	0	1.303
584	KSN	540700160	0	1.376
585	KSN	540700162	0	1.43
586	KSN	540700190	0	1.376
587	KSN	540700194	0	1.339
588	KSN	540700195	0	1.329
589	KSN	540700197	0	1.435
590	KSN	540700200	0	1.435
591	KSN	540700201	0	1.399
592	KSN	540700202	0	1.396
593	KSN	540700203	0	1.356
594	KSN	540700205	0	1.438
595	KSN	540700206	0	1.377
596	KSN	540700207	0	1.406
597	KSN	540700208	0	1.379
598	KSN	540700209	0	1.426
599	KSN	540700210	0	1.391
600	KSN	540700211	0	1.408
601	KSN	540700212	0	1.449
602	KSN	540700213	0	1.489
603	KSN	540700217	0	1.401
604	KSN	540700222	0	1.396
605	KSN	540700225	0	1.398
606	KSN	540700229	0	1.377
607	KSN	540700230	1.73239	1.353
608	KSN	540700231	0	1.42
609	KSN	540700238	0	1.428
610	KSN	540700243	0	1.416
611	KSN	540700247	0	1.526
612	KSN	540700248	0	1.401
613	KSN	540700249	0	1.349
614	KSN	540700250	0	1.424
615	KSN	540700251	0	1.369
616	KSN	540700252	0	1.42
617	KSN	540700254	0	1.368
618	KSN	540700256	0	1.415
619	KSN	540700257	0	1.48
620	KSN	540700258	0	1.476
621	KSN	540700259	0	1.427
622	KSN	540700260	0	1.278
623	KSN	540700261	0	1.463
624	KSN	540700262	0	1.502
625	KSN	540700264	0	1.482
626	KSN	540700266	0	1.436
627	KSN	540700267	0	1.398
628	KSN	540700271	0	1.51
629	KSN	540700272	0	1.433
630	KSN	540700273	0	1.398
631	KSN	540700278	0	1.398
632	KSN	540700279	0	1.481
633	KSN	540700280	0	1.664
634	KSN	540700285	0	1.449
635	KSN	540700286	0	1.523
636	KSN	540700288	0	1.378
637	KSN	540700289	0	1.391
638	KSN	540700292	0	1.517
639	KSN	540700293	0	1.406
640	KSN	540700294	0	1.106
641	KSN	540700295	0	1.107
642	KSN	540700297	0	1.204
643	KSN	540700299	0	1.327
644	KSN	540700300	0	1.448
645	KSN	540700302	0	1.08
646	KSN	540700303	0	1.264
647	KSN	540700304	0	1.094
648	KSN	540700305	0	1.581
649	KSN	540700306	0	1.637
650	KSN	540700308	0	1.637
651	KSN	540700312	0	1.626
652	KSN	540700313	0	1.172
653	KSN	540700314	0	1.077
654	KSN	540700316	1.79934	1.949
655	KSN	540700317	0	1.351
656	KSN	540700320	0	1.325
657	KSN	540700321	0	1.076
658	KSN	540700323	0	1.354
659	KSN	540700328	0	1.336
660	KSN	540700331	0	1.368
661	KSN	540700333	0	1.521
662	KSN	540700335	0	1.097
663	KSN	540700337	0	1.368
664	KSN	540700338	0	1.171
665	KSN	540700340	0	1.291
666	KSN	540700341	0	1.317
667	KSN	540700343	0	1.091
668	KSN	540700349	0	1.401
669	KSN	540700350	2.17319	1.428
670	KSN	540700351	1.51851	1.345
671	KSN	540700352	0	1.336
672	KSN	540700354	0	1.396
673	KSN	540700356	0	1.409
674	KSN	540700359	0	1.703
675	KSN	540700361	0	1.3
676	KSN	541000003	0.845098	1.327
677	KSN	541000004	0	1.326
678	KSN	541000005	0	1.078
679	KSN	541000008	0	1.451
680	KSN	541000009	0	1.41
681	KSN	541000010	0	1.111
682	KSN	541000011	0	1.146
683	KSN	541000012	0	1.306
684	KSN	541000014	0	1.371
685	KSN	541000015	0	1.08
686	KSN	541000020	0	1.307
687	KSN	541000021	0	1.31
688	KSN	541000022	0	1.318
689	KSN	541000023	0	1.472
690	KSN	541000024	0	1.116
691	KSN	541000027	0	1.369
692	KSN	541000028	0	1.08
693	KSN	541000032	0	1.082
694	KSN	541000037	0	1.258
695	KSN	541000038	0	1.278
696	KSN	541000040	0	1.12
697	KSN	541000041	0	1.397
698	KSN	541000044	0	1.42
699	KSN	541000051	0	1.436
700	KSN	541000052	0	1.132
701	KSN	541000054	1	1.088
702	KSN	541000063	0	1.124
703	KSN	541000065	0	1.324
704	KSN	541000069	0	1.312
705	KSN	541000087	1	1.333
706	KSN	541000096	0	1.104
707	KSN	541000100	0	1.375
708	KSN	541000101	0	1.479
709	KSN	541000104	0	1.115
710	KSN	541000105	0.69897	1.324
711	KSN	541000106	0	1.085
712	KSN	541000108	0	1.339
713	KSN	541000112	0	1.429
714	KSN	541000113	0	1.397
715	KSN	541000114	2.3962	1.838
716	KSN	541000115	2.82607	1.97
717	KSN	541000118	1.07918	1.137
718	KSN	541000119	0	1.312
719	KSN	541000122	0	1.27
720	KSN	541000123	0	1.378
721	KSN	541000124	0	1.33
722	KSN	541000128	0	1.341
723	KSN	541000135	1	1.277
724	KSN	541000137	0	1.363
725	KSN	541000139	1.14613	1.378
726	KSN	541000140	0	1.075
727	KSN	541000141	0	1.159
728	KSN	541000144	0	1.334
729	KSN	541000148	0	1.369
730	KSN	541000150	0	1.279
731	KSN	541000163	0	0.363
732	KSN	541000166	0	1.088
733	KSN	541000167	1.20412	1.337
734	KSN	541000173	0	1.102
735	KSN	541000175	0	1.483
736	KSN	541000177	1.11394	1.383
737	KSN	541000180	0	1.098
738	KSN	541000185	0	1.33
739	KSN	541000194	0	1.174
740	KSN	541000196	1.23045	1.332
741	KSN	541000197	0	1.384
742	KSN	541000200	0	1.479
743	KSN	541000201	1.11394	1.352
744	KSN	541000213	0	1.377
745	KSN	541000215	0	1.479
746	KSN	541000220	1.32222	1.43
747	KSN	541000222	0	1.489
748	KSN	541000223	0	1.313
749	KSN	541000230	0	1.112
750	KSN	541000236	0	1.075
751	KSN	541000238	1.34242	1.404
752	KSN	541000239	0	1.516
753	KSN	541000240	0	1.156
754	KSN	541000244	0.845098	1.365
755	KSN	541000245	0	1.085
756	KSN	541000246	0	1.383
757	KSN	541000247	0	1.38
758	KSN	541000249	0	1.157
759	KSN	541000250	0	1.398
760	KSN	541000262	0	1.149
761	KSN	541000263	0	1.075
762	KSN	541000265	0	1.306
763	KSN	541000279	0	1.088
764	KSN	541000281	0	1.119
765	KSN	541000282	0	1.116
766	KSN	541000286	0	1.097
767	KSN	541000291	0	1.287
768	KSN	541000295	0	1.165
769	KSN	541000298	0	1.154
770	KSN	541000299	0	1.382
771	KSN	541000300	1.44716	1.422
772	KSN	541000301	1.53148	1.521
773	KSN	541000303	0	1.468
774	KSN	541000305	1.57978	1.319
775	KSN	541000306	0	1.196
776	KSN	541000310	0	1.297
777	KSN	541000311	0	1.406
778	KSN	541000313	1.6902	1.46
779	KSN	541000316	0	1.188
780	KSN	541000318	0	1.255
781	KSN	541000319	1.14613	1.684
782	KSN	541000320	1.75587	1.344
783	KSN	541000321	0	1.389
784	KSN	541000328	0	1.226
785	KSN	541000330	1.34242	1.312
786	KSN	541000331	0	1.246
787	KSN	541000335	0	1.131
788	KSN	541000339	0	1.242
789	KSN	541000340	0	1.172
790	KSN	541000341	0	1.706
791	KSN	541000343	0	1.105
792	KSN	541000347	0	1.318
793	KSN	541000349	0	1.376
794	KSN	541000351	1.61278	1.635
795	KSN	541000353	0	1.4
796	KSN	541000354	0	1.075
797	KSN	541000356	0	1.09
798	KSN	541000357	0	1.426
799	KSN	541000359	0	1.121
800	KSN	541000362	0	1.46
801	KSN	541000368	0	1.157
